# Supplementary material for: Characterisation of the role and regulation of Ultrabithorax in sculpting fine-scale leg morphology
Source: Front Cell Dev Biol. 2023 Feb 13;11:1119221. doi: 10.3389/fcell.2023.1119221 (PMC9968978; doi:10.3389/fcell.2023.1119221)
Supplement: Supplementary file 7 [file DataSheet3.XLSX]

## Sheet: TFBS- JASPAR
Matrix ID	Name	Score	Relative score	Sequence ID	Start	End	Strand	Predicted sequence	start coordinate	end coordinate
MA1462.1	vfl	8.49875	0.886819	3R:16676200..16678399	6	17	+	agccaggcagga	16676206	16676217		KEY
MA1462.1	vfl	8.08798	0.878616	3R:16676200..16678399	26	37	+	gaggaggtagac	16676226	16676237			not expressed
MA0011.1	br(var.2)	9.94663	0.988304	3R:16676200..16678399	38	45	+	ttctattt	16676238	16676245			TF in e33.A (bold)
MA0231.1	lbe	6.10919	0.88643	3R:16676200..16678399	41	46	-	taaata	16676241	16676246			ATAC-seq peak
MA0229.1	pph13	8.00325	0.866711	3R:16676200..16678399	39	46	+	tctattta	16676239	16676246
MA0189.1	E5	6.03226	0.853019	3R:16676200..16678399	40	46	+	ctattta	16676240	16676246
MA0170.1	C15	5.84391	0.854438	3R:16676200..16678399	41	47	-	ataaata	16676241	16676247
MA0094.1	Ubx	4.20453	0.851036	3R:16676200..16678399	44	47	+	ttat	16676244	16676247
MA0182.1	CG4328-RA	9.18944	1	3R:16676200..16678399	43	49	+	tttatta	16676243	16676249
MA0094.1	Ubx	6.91669	1	3R:16676200..16678399	46	49	-	taat	16676246	16676249
MA0174.1	Dbx	9.88241	1	3R:16676200..16678399	43	49	+	tttatta	16676243	16676249
MA0216.1	cad	10.4102	0.997531	3R:16676200..16678399	43	49	+	tttatta	16676243	16676249
MA0448.1	H2.0	9.36586	0.993301	3R:16676200..16678399	43	49	+	tttatta	16676243	16676249
MA0165.1	Abd-B	9.80759	0.979231	3R:16676200..16678399	43	49	+	tttatta	16676243	16676249
MA0231.1	lbe	7.22538	0.940088	3R:16676200..16678399	44	49	-	taataa	16676244	16676249
MA0176.1	CG15696-RA	8.75381	0.936511	3R:16676200..16678399	43	49	+	tttatta	16676243	16676249
MA0206.1	abd-A	8.59221	0.910846	3R:16676200..16678399	43	49	+	tttatta	16676243	16676249
MA0178.1	CG32105	8.64575	0.909424	3R:16676200..16678399	43	49	+	tttatta	16676243	16676249
MA0170.1	C15	7.17806	0.904441	3R:16676200..16678399	43	49	+	tttatta	16676243	16676249
MA0183.1	HHEX	7.64109	0.892621	3R:16676200..16678399	42	49	+	atttatta	16676242	16676249
MA0232.1	lbl	6.5954	0.890052	3R:16676200..16678399	44	49	-	taataa	16676244	16676249
MA0094.2	Ubx	8.61738	0.884707	3R:16676200..16678399	42	49	+	atttatta	16676242	16676249
MA0195.1	Lim3	6.89387	0.882208	3R:16676200..16678399	43	49	+	tttatta	16676243	16676249
MA0184.1	CG9876	7.63047	0.881857	3R:16676200..16678399	43	49	+	tttatta	16676243	16676249
MA0457.1	PHDP	6.91711	0.879713	3R:16676200..16678399	43	49	+	tttatta	16676243	16676249
MA0240.1	repo	8.08758	0.877518	3R:16676200..16678399	43	49	+	tttatta	16676243	16676249
MA0219.1	ems	6.29734	0.869477	3R:16676200..16678399	43	49	+	tttatta	16676243	16676249
MA0254.1	vvl	5.36859	0.861341	3R:16676200..16678399	44	49	-	taataa	16676244	16676249
MA0167.1	Awh	6.70803	0.857652	3R:16676200..16678399	43	49	+	tttatta	16676243	16676249
MA0194.1	Lim1	8.03565	0.855969	3R:16676200..16678399	43	49	+	tttatta	16676243	16676249
MA0208.1	al	7.90732	0.855366	3R:16676200..16678399	43	49	-	taataaa	16676243	16676249
MA0172.1	CG11294	7.77522	0.854609	3R:16676200..16678399	43	49	+	tttatta	16676243	16676249
MA0230.1	lab	7.16876	0.851418	3R:16676200..16678399	43	49	+	tttatta	16676243	16676249
MA0448.1	H2.0	7.27863	0.913854	3R:16676200..16678399	44	50	-	ataataa	16676244	16676250
MA0189.1	E5	6.92207	0.884076	3R:16676200..16678399	44	50	-	ataataa	16676244	16676250
MA0457.1	PHDP	6.32965	0.856681	3R:16676200..16678399	44	50	-	ataataa	16676244	16676250
MA0196.1	NK7.1	6.23824	0.852678	3R:16676200..16678399	44	50	-	ataataa	16676244	16676250
MA0094.1	Ubx	4.20453	0.851036	3R:16676200..16678399	47	50	+	ttat	16676247	16676250
MA0197.1	nub	8.39285	0.913185	3R:16676200..16678399	44	51	-	tataataa	16676244	16676251
MA0216.2	cad	9.99641	0.908127	3R:16676200..16678399	41	51	-	tataataaata	16676241	16676251
MA0448.1	H2.0	7.10262	0.907154	3R:16676200..16678399	46	52	+	attataa	16676246	16676252
MA0094.1	Ubx	4.20453	0.851036	3R:16676200..16678399	49	52	-	ttat	16676249	16676252
MA0448.1	H2.0	8.56383	0.962773	3R:16676200..16678399	47	53	-	tttataa	16676247	16676253
MA0165.1	Abd-B	8.83316	0.944117	3R:16676200..16678399	47	53	-	tttataa	16676247	16676253
MA0216.1	cad	7.80971	0.908376	3R:16676200..16678399	47	53	-	tttataa	16676247	16676253
MA0174.1	Dbx	6.71249	0.878714	3R:16676200..16678399	47	53	-	tttataa	16676247	16676253
MA0183.1	HHEX	6.42116	0.852511	3R:16676200..16678399	47	54	-	atttataa	16676247	16676254
MA0216.2	cad	5.96058	0.854506	3R:16676200..16678399	45	55	+	tattataaatt	16676245	16676255
MA0244.1	slbo	10.3082	1	3R:16676200..16678399	54	61	-	attgcaaa	16676254	16676261
MA0187.1	Dll	6.54746	0.868872	3R:16676200..16678399	57	63	-	aaattgc	16676257	16676263
MA0182.1	CG4328-RA	7.35369	0.931395	3R:16676200..16678399	58	64	-	taaattg	16676258	16676264
MA0176.1	CG15696-RA	7.50189	0.892478	3R:16676200..16678399	58	64	-	taaattg	16676258	16676264
MA0248.1	tup	7.12753	0.881801	3R:16676200..16678399	58	64	-	taaattg	16676258	16676264
MA0219.1	ems	6.32091	0.870387	3R:16676200..16678399	58	64	-	taaattg	16676258	16676264
MA0195.1	Lim3	6.42488	0.863884	3R:16676200..16678399	58	64	-	taaattg	16676258	16676264
MA0192.1	Hmx	7.37496	0.85269	3R:16676200..16678399	58	64	-	taaattg	16676258	16676264
MA0444.1	CG34031	7.15591	0.851826	3R:16676200..16678399	58	64	-	taaattg	16676258	16676264
MA0178.1	CG32105	6.98527	0.850435	3R:16676200..16678399	58	64	-	taaattg	16676258	16676264
MA0218.1	ct	5.57155	0.858007	3R:16676200..16678399	62	67	+	ttaagc	16676262	16676267
MA0254.1	vvl	6.80226	0.929839	3R:16676200..16678399	63	68	+	taagca	16676263	16676268
MA0231.1	lbe	5.79942	0.871539	3R:16676200..16678399	63	68	+	taagca	16676263	16676268
MA1702.1	Pdp1	9.54571	0.866182	3R:16676200..16678399	60	71	+	atttaagcaaca	16676260	16676271
MA0217.1	caup	5.23446	0.861061	3R:16676200..16678399	67	71	+	caaca	16676267	16676271
MA0233.1	mirr	4.71831	0.858035	3R:16676200..16678399	67	71	+	caaca	16676267	16676271
MA0086.1	sna	6.76968	0.857948	3R:16676200..16678399	74	79	-	ctggtg	16676274	16676279
MA0213.1	brk	6.76245	0.851673	3R:16676200..16678399	72	79	-	ctggtgct	16676272	16676279
MA0094.1	Ubx	6.91669	1	3R:16676200..16678399	89	92	-	taat	16676289	16676292
MA0188.1	Dr	7.62357	0.860528	3R:16676200..16678399	86	92	+	cgaatta	16676286	16676292
MA0183.1	HHEX	6.60568	0.858578	3R:16676200..16678399	85	92	+	gcgaatta	16676285	16676292
MA0209.1	ap	6.6706	0.85117	3R:16676200..16678399	86	92	+	cgaatta	16676286	16676292
MA0457.1	PHDP	7.15758	0.889141	3R:16676200..16678399	87	93	-	ataattc	16676287	16676293
MA0200.1	Pph13	7.47694	0.877705	3R:16676200..16678399	87	93	-	ataattc	16676287	16676293
MA0094.1	Ubx	4.20453	0.851036	3R:16676200..16678399	90	93	+	ttat	16676290	16676293
MA0254.1	vvl	8.27074	1	3R:16676200..16678399	91	96	+	tatgca	16676291	16676296
MA1702.1	Pdp1	8.76167	0.850855	3R:16676200..16678399	88	99	+	aattatgcacgc	16676288	16676299
MA0185.1	Deaf1	6.36361	0.927159	3R:16676200..16678399	98	103	-	ctcggc	16676298	16676303
MA0235.1	onecut	10.3276	0.981795	3R:16676200..16678399	116	122	+	ttgattg	16676316	16676322	peak 1
MA0176.1	CG15696-RA	8.96283	0.943863	3R:16676200..16678399	116	122	+	ttgattg	16676316	16676322
MA0216.1	cad	7.42173	0.895075	3R:16676200..16678399	116	122	+	ttgattg	16676316	16676322
MA0196.1	NK7.1	7.2526	0.887243	3R:16676200..16678399	116	122	+	ttgattg	16676316	16676322
MA0174.1	Dbx	6.4901	0.870205	3R:16676200..16678399	116	122	+	ttgattg	16676316	16676322
MA0182.1	CG4328-RA	5.44365	0.860013	3R:16676200..16678399	116	122	+	ttgattg	16676316	16676322
MA0444.1	CG34031	7.33099	0.857732	3R:16676200..16678399	116	122	+	ttgattg	16676316	16676322
MA0192.1	Hmx	7.37496	0.85269	3R:16676200..16678399	116	122	+	ttgattg	16676316	16676322
MA0195.1	Lim3	6.11124	0.851629	3R:16676200..16678399	116	122	+	ttgattg	16676316	16676322
MA0167.1	Awh	6.47575	0.850224	3R:16676200..16678399	116	122	+	ttgattg	16676316	16676322
MA0534.1	EcR::usp	9.07574	0.853697	3R:16676200..16678399	113	127	+	aagttgattggactt	16676313	16676327
MA0185.1	Deaf1	6.96107	0.958761	3R:16676200..16678399	139	144	+	ttcggt	16676339	16676344
MA0917.1	gcm2	8.64376	0.908648	3R:16676200..16678399	143	150	+	gtgcgggg	16676343	16676350
MA0185.1	Deaf1	5.28161	0.869927	3R:16676200..16678399	174	179	+	ctcgga	16676374	16676379
MA0182.1	CG4328-RA	7.35369	0.931395	3R:16676200..16678399	180	186	-	taaattg	16676380	16676386
MA0176.1	CG15696-RA	7.50189	0.892478	3R:16676200..16678399	180	186	-	taaattg	16676380	16676386
MA0248.1	tup	7.12753	0.881801	3R:16676200..16678399	180	186	-	taaattg	16676380	16676386
MA0219.1	ems	6.32091	0.870387	3R:16676200..16678399	180	186	-	taaattg	16676380	16676386
MA0195.1	Lim3	6.42488	0.863884	3R:16676200..16678399	180	186	-	taaattg	16676380	16676386
MA0192.1	Hmx	7.37496	0.85269	3R:16676200..16678399	180	186	-	taaattg	16676380	16676386
MA0444.1	CG34031	7.15591	0.851826	3R:16676200..16678399	180	186	-	taaattg	16676380	16676386
MA0178.1	CG32105	6.98527	0.850435	3R:16676200..16678399	180	186	-	taaattg	16676380	16676386
MA0254.1	vvl	8.27074	1	3R:16676200..16678399	196	201	-	tatgca	16676396	16676401
MA0244.1	slbo	7.32116	0.882217	3R:16676200..16678399	194	201	+	attgcata	16676394	16676401
MA1702.1	Pdp1	10.2142	0.879251	3R:16676200..16678399	193	204	-	gaatatgcaatg	16676393	16676404
MA0026.1	Eip74EF	7.5398	0.872888	3R:16676200..16678399	208	214	-	aaggaag	16676408	16676414
MA0450.1	hkb	9.48788	0.863095	3R:16676200..16678399	252	260	+	tggacgtga	16676452	16676460
MA0213.1	brk	6.76245	0.851673	3R:16676200..16678399	276	283	-	gtgccgcc	16676476	16676483
MA0450.1	hkb	10.133	0.880055	3R:16676200..16678399	299	307	+	ggcgcgtga	16676499	16676507
MA0049.1	hb	8.01617	0.851889	3R:16676200..16678399	302	311	+	gcgtgaaaaa	16676502	16676511
MA0185.1	Deaf1	6.96107	0.958761	3R:16676200..16678399	315	320	-	ttcgtt	16676515	16676520
MA0227.1	hth	7.8834	0.919648	3R:16676200..16678399	342	347	+	tgacgg	16676542	16676547
MA0235.1	onecut	8.09562	0.898542	3R:16676200..16678399	360	366	-	atgattt	16676560	16676566
MA0094.1	Ubx	6.91669	1	3R:16676200..16678399	365	368	-	taat	16676565	16676568
MA0232.1	lbl	8.49402	0.97079	3R:16676200..16678399	363	368	-	taatga	16676563	16676568
MA0231.1	lbe	6.91544	0.925189	3R:16676200..16678399	363	368	-	taatga	16676563	16676568
MA0187.1	Dll	7.09126	0.889049	3R:16676200..16678399	362	368	-	taatgat	16676562	16676568
MA0182.1	CG4328-RA	5.33959	0.856124	3R:16676200..16678399	362	368	+	atcatta	16676562	16676568
MA0215.1	btn	9.67421	0.956897	3R:16676200..16678399	363	369	-	ataatga	16676563	16676569
MA0219.1	ems	8.3841	0.949973	3R:16676200..16678399	363	369	-	ataatga	16676563	16676569
MA0238.1	pb	9.31031	0.949615	3R:16676200..16678399	363	369	-	ataatga	16676563	16676569
MA0221.1	eve	8.55619	0.948398	3R:16676200..16678399	363	369	-	ataatga	16676563	16676569
MA0256.1	zen	9.35374	0.936478	3R:16676200..16678399	363	369	-	ataatga	16676563	16676569
MA0203.1	Scr	9.46291	0.934393	3R:16676200..16678399	363	369	-	ataatga	16676563	16676569
MA0189.1	E5	8.33175	0.933278	3R:16676200..16678399	363	369	-	ataatga	16676563	16676569
MA0177.1	CG18599	8.71043	0.928508	3R:16676200..16678399	363	369	-	ataatga	16676563	16676569
MA0257.1	zen2	8.39018	0.920962	3R:16676200..16678399	363	369	-	ataatga	16676563	16676569
MA0448.1	H2.0	7.42427	0.919397	3R:16676200..16678399	363	369	-	ataatga	16676563	16676569
MA0182.1	CG4328-RA	6.94758	0.916218	3R:16676200..16678399	363	369	-	ataatga	16676563	16676569
MA0191.1	HGTX	8.50781	0.915552	3R:16676200..16678399	363	369	-	ataatga	16676563	16676569
MA0209.1	ap	7.96684	0.897873	3R:16676200..16678399	363	369	-	ataatga	16676563	16676569
MA0186.1	Dfd	8.62223	0.89689	3R:16676200..16678399	363	369	-	ataatga	16676563	16676569
MA0166.1	Antp	8.41828	0.894596	3R:16676200..16678399	363	369	-	ataatga	16676563	16676569
MA0195.1	Lim3	7.19921	0.894139	3R:16676200..16678399	363	369	-	ataatga	16676563	16676569
MA0225.1	ftz	7.89204	0.892616	3R:16676200..16678399	363	369	-	ataatga	16676563	16676569
MA0174.1	Dbx	6.83535	0.883414	3R:16676200..16678399	363	369	-	ataatga	16676563	16676569
MA0245.1	slou	7.13475	0.88214	3R:16676200..16678399	363	369	-	ataatga	16676563	16676569
MA0214.1	bsh	6.81625	0.881248	3R:16676200..16678399	363	369	-	ataatga	16676563	16676569
MA0230.1	lab	7.90371	0.878133	3R:16676200..16678399	363	369	-	ataatga	16676563	16676569
MA0167.1	Awh	7.04825	0.868533	3R:16676200..16678399	363	369	-	ataatga	16676563	16676569
MA0248.1	tup	6.73521	0.866344	3R:16676200..16678399	363	369	-	ataatga	16676563	16676569
MA0206.1	abd-A	7.31401	0.864872	3R:16676200..16678399	363	369	-	ataatga	16676563	16676569
MA0170.1	C15	5.96847	0.859107	3R:16676200..16678399	363	369	-	ataatga	16676563	16676569
MA0196.1	NK7.1	6.41929	0.858848	3R:16676200..16678399	363	369	-	ataatga	16676563	16676569
MA0457.1	PHDP	6.32965	0.856681	3R:16676200..16678399	363	369	-	ataatga	16676563	16676569
MA0228.1	ind	6.79115	0.85341	3R:16676200..16678399	363	369	-	ataatga	16676563	16676569
MA0094.1	Ubx	4.20453	0.851036	3R:16676200..16678399	366	369	+	ttat	16676566	16676569
MA0197.1	nub	9.56968	0.956695	3R:16676200..16678399	363	370	-	tataatga	16676563	16676570
MA0448.1	H2.0	7.10262	0.907154	3R:16676200..16678399	365	371	+	attataa	16676565	16676571
MA0094.1	Ubx	4.20453	0.851036	3R:16676200..16678399	368	371	-	ttat	16676568	16676571
MA0448.1	H2.0	8.56383	0.962773	3R:16676200..16678399	366	372	-	tttataa	16676566	16676572
MA0165.1	Abd-B	8.83316	0.944117	3R:16676200..16678399	366	372	-	tttataa	16676566	16676572
MA0216.1	cad	7.80971	0.908376	3R:16676200..16678399	366	372	-	tttataa	16676566	16676572
MA0174.1	Dbx	6.71249	0.878714	3R:16676200..16678399	366	372	-	tttataa	16676566	16676572
MA0183.1	HHEX	6.42116	0.852511	3R:16676200..16678399	366	373	-	atttataa	16676566	16676573
MA0182.1	CG4328-RA	7.35369	0.931395	3R:16676200..16678399	369	375	+	taaattg	16676569	16676575
MA0176.1	CG15696-RA	7.50189	0.892478	3R:16676200..16678399	369	375	+	taaattg	16676569	16676575
MA0248.1	tup	7.12753	0.881801	3R:16676200..16678399	369	375	+	taaattg	16676569	16676575
MA0219.1	ems	6.32091	0.870387	3R:16676200..16678399	369	375	+	taaattg	16676569	16676575
MA0195.1	Lim3	6.42488	0.863884	3R:16676200..16678399	369	375	+	taaattg	16676569	16676575
MA0192.1	Hmx	7.37496	0.85269	3R:16676200..16678399	369	375	+	taaattg	16676569	16676575
MA0444.1	CG34031	7.15591	0.851826	3R:16676200..16678399	369	375	+	taaattg	16676569	16676575
MA0178.1	CG32105	6.98527	0.850435	3R:16676200..16678399	369	375	+	taaattg	16676569	16676575
MA0210.1	ara	6.16824	0.936868	3R:16676200..16678399	374	378	-	gaaca	16676574	16676578
MA0217.1	caup	5.79863	0.890673	3R:16676200..16678399	374	378	-	gaaca	16676574	16676578
MA0233.1	mirr	4.71831	0.858035	3R:16676200..16678399	374	378	-	gaaca	16676574	16676578
MA0458.1	slp1	8.77647	0.863643	3R:16676200..16678399	373	383	+	ttgttcacgct	16676573	16676583
MA0182.1	CG4328-RA	5.46614	0.860853	3R:16676200..16678399	389	395	+	aaaatgg	16676589	16676595
MA0011.1	br(var.2)	7.54747	0.884234	3R:16676200..16678399	390	397	-	taccattt	16676590	16676597
MA0173.1	CG11617	7.48157	0.853122	3R:16676200..16678399	392	398	-	ttaccat	16676592	16676598
MA0254.1	vvl	6.80226	0.929839	3R:16676200..16678399	396	401	+	taagca	16676596	16676601
MA0231.1	lbe	5.79942	0.871539	3R:16676200..16678399	396	401	+	taagca	16676596	16676601
MA0211.1	bap	7.65105	0.854191	3R:16676200..16678399	400	406	-	tgaagtg	16676600	16676606
MA0254.1	vvl	7.06549	0.942416	3R:16676200..16678399	403	408	-	tatgaa	16676603	16676608
MA0253.1	vnd	8.55605	0.86344	3R:16676200..16678399	400	408	-	tatgaagtg	16676600	16676608
MA0199.1	Optix	6.84987	0.913808	3R:16676200..16678399	407	411	-	cgata	16676607	16676611
MA0168.1	B-H1	8.44824	0.925164	3R:16676200..16678399	415	421	-	ataaatg	16676615	16676621
MA0169.1	B-H2	8.60588	0.911029	3R:16676200..16678399	415	421	-	ataaatg	16676615	16676621
MA0196.1	NK7.1	6.25976	0.853412	3R:16676200..16678399	415	421	-	ataaatg	16676615	16676621
MA0094.1	Ubx	4.20453	0.851036	3R:16676200..16678399	418	421	+	ttat	16676618	16676621
MA0165.1	Abd-B	8.0369	0.915424	3R:16676200..16678399	417	423	+	tttattt	16676617	16676623
MA0216.1	cad	7.4672	0.896633	3R:16676200..16678399	417	423	+	tttattt	16676617	16676623
MA0182.1	CG4328-RA	5.60996	0.866228	3R:16676200..16678399	417	423	+	tttattt	16676617	16676623
MA0448.1	H2.0	5.96985	0.864037	3R:16676200..16678399	417	423	+	tttattt	16676617	16676623
MA0011.1	br(var.2)	6.99914	0.860448	3R:16676200..16678399	416	423	+	atttattt	16676616	16676623
MA0174.1	Dbx	6.07506	0.854325	3R:16676200..16678399	417	423	+	tttattt	16676617	16676623
MA0237.1	pan	7.70378	0.909093	3R:16676200..16678399	422	429	+	ttttgaat	16676622	16676629
MA0244.1	slbo	6.92887	0.866748	3R:16676200..16678399	422	429	-	attcaaaa	16676622	16676629
MA0254.1	vvl	6.24562	0.903244	3R:16676200..16678399	425	430	-	cattca	16676625	16676630
MA0243.1	sd	7.40883	0.863026	3R:16676200..16678399	421	432	-	ggcattcaaaaa	16676621	16676632
MA0182.1	CG4328-RA	5.42898	0.859465	3R:16676200..16678399	432	438	-	acaattg	16676632	16676638
MA0233.1	mirr	7.77238	1	3R:16676200..16678399	436	440	-	aaaca	16676636	16676640
MA0210.1	ara	7.42747	0.99577	3R:16676200..16678399	436	440	-	aaaca	16676636	16676640
MA0217.1	caup	6.51874	0.92847	3R:16676200..16678399	436	440	-	aaaca	16676636	16676640
MA0445.1	D	10.4914	0.887117	3R:16676200..16678399	431	441	+	ccaattgtttt	16676631	16676641
MA0218.1	ct	5.57155	0.858007	3R:16676200..16678399	437	442	-	taaaac	16676637	16676642
MA0094.1	Ubx	4.20453	0.851036	3R:16676200..16678399	440	443	+	ttat	16676640	16676643
MA0165.1	Abd-B	8.0369	0.915424	3R:16676200..16678399	439	445	+	tttattt	16676639	16676645
MA0011.1	br(var.2)	8.02392	0.904901	3R:16676200..16678399	438	445	+	ttttattt	16676638	16676645
MA0216.1	cad	7.4672	0.896633	3R:16676200..16678399	439	445	+	tttattt	16676639	16676645
MA0182.1	CG4328-RA	5.60996	0.866228	3R:16676200..16678399	439	445	+	tttattt	16676639	16676645
MA0448.1	H2.0	5.96985	0.864037	3R:16676200..16678399	439	445	+	tttattt	16676639	16676645
MA0174.1	Dbx	6.07506	0.854325	3R:16676200..16678399	439	445	+	tttattt	16676639	16676645
MA0012.1	br(var.3)	8.12105	0.860381	3R:16676200..16678399	437	447	-	taaaataaaac	16676637	16676647
MA0173.1	CG11617	7.48157	0.853122	3R:16676200..16678399	442	448	-	ttaaaat	16676642	16676648
MA0221.1	eve	6.62696	0.878339	3R:16676200..16678399	445	451	+	ttaagga	16676645	16676651
MA0196.1	NK7.1	6.31027	0.855133	3R:16676200..16678399	445	451	+	ttaagga	16676645	16676651
MA0166.1	Antp	7.23771	0.851789	3R:16676200..16678399	445	451	+	ttaagga	16676645	16676651
MA0203.1	Scr	7.0055	0.85107	3R:16676200..16678399	445	451	+	ttaagga	16676645	16676651
MA0201.1	Ptx1	7.71972	0.854434	3R:16676200..16678399	449	455	-	tcaatcc	16676649	16676655
MA0255.1	z	8.2153	0.876578	3R:16676200..16678399	452	461	+	ttgagatagt	16676652	16676661
MA0094.1	Ubx	6.91669	1	3R:16676200..16678399	463	466	+	taat	16676663	16676666
MA0221.1	eve	6.91286	0.888721	3R:16676200..16678399	462	468	+	ctaatgt	16676662	16676668
MA0197.1	nub	7.04369	0.863305	3R:16676200..16678399	461	468	+	tctaatgt	16676661	16676668
MA0256.1	zen	7.00325	0.850518	3R:16676200..16678399	462	468	+	ctaatgt	16676662	16676668
MA0233.1	mirr	7.77238	1	3R:16676200..16678399	466	470	-	aaaca	16676666	16676670
MA0210.1	ara	7.42747	0.99577	3R:16676200..16678399	466	470	-	aaaca	16676666	16676670
MA0217.1	caup	6.51874	0.92847	3R:16676200..16678399	466	470	-	aaaca	16676666	16676670
MA0173.1	CG11617	7.48157	0.853122	3R:16676200..16678399	465	471	-	taaacat	16676665	16676671
MA0094.1	Ubx	4.20453	0.851036	3R:16676200..16678399	469	472	+	ttat	16676669	16676672
MA0216.1	cad	6.7457	0.871898	3R:16676200..16678399	468	474	+	tttattc	16676668	16676674
MA0182.1	CG4328-RA	5.60996	0.866228	3R:16676200..16678399	468	474	+	tttattc	16676668	16676674
MA0174.1	Dbx	6.07506	0.854325	3R:16676200..16678399	468	474	+	tttattc	16676668	16676674
MA0201.1	Ptx1	7.71972	0.854434	3R:16676200..16678399	469	475	+	ttattcc	16676669	16676675
MA0094.1	Ubx	6.91669	1	3R:16676200..16678399	477	480	+	taat	16676677	16676680
MA0182.1	CG4328-RA	5.99049	0.880449	3R:16676200..16678399	477	483	-	gatatta	16676677	16676683
MA0187.1	Dll	6.85875	0.880422	3R:16676200..16678399	477	483	+	taatatc	16676677	16676683
MA0199.1	Optix	8.73694	1	3R:16676200..16678399	480	484	-	tgata	16676680	16676684
MA0246.1	so	8.91966	0.945098	3R:16676200..16678399	479	484	-	tgatat	16676679	16676684
MA0244.1	slbo	7.63936	0.894764	3R:16676200..16678399	501	508	-	attgcaac	16676701	16676708
MA0182.1	CG4328-RA	5.78329	0.872706	3R:16676200..16678399	505	511	-	actattg	16676705	16676711
MA0011.1	br(var.2)	7.96795	0.902473	3R:16676200..16678399	505	512	-	tactattg	16676705	16676712
MA0254.1	vvl	7.06549	0.942416	3R:16676200..16678399	511	516	+	tatgaa	16676711	16676716
MA0237.1	pan	6.90967	0.880045	3R:16676200..16678399	511	518	-	ctttcata	16676711	16676718
MA0213.1	brk	6.90275	0.856819	3R:16676200..16678399	518	525	+	gtggctcc	16676718	16676725
MA0916.1	Ets21C	6.68692	0.853764	3R:16676200..16678399	528	535	+	cctgaaat	16676728	16676735
MA0917.1	gcm2	6.85967	0.872236	3R:16676200..16678399	534	541	+	atgcagga	16676734	16676741
MA0217.1	caup	7.88151	1	3R:16676200..16678399	551	555	-	taaca	16676751	16676755
MA0210.1	ara	7.51791	1	3R:16676200..16678399	551	555	-	taaca	16676751	16676755
MA0233.1	mirr	7.704	0.996821	3R:16676200..16678399	551	555	-	taaca	16676751	16676755
MA0231.1	lbe	7.36066	0.946591	3R:16676200..16678399	550	555	-	taacaa	16676750	16676755
MA0094.1	Ubx	4.20453	0.851036	3R:16676200..16678399	553	556	+	ttat	16676753	16676756
MA0010.1	br	10.5177	0.86872	3R:16676200..16678399	547	560	-	gaaaataacaagat	16676747	16676760
MA0086.1	sna	7.27808	0.876118	3R:16676200..16678399	602	607	+	caggtt	16676802	16676807	peak 2
MA0217.1	caup	5.23446	0.861061	3R:16676200..16678399	610	614	-	caaca	16676810	16676814
MA0233.1	mirr	4.71831	0.858035	3R:16676200..16678399	610	614	-	caaca	16676810	16676814
MA0126.1	ovo	8.15731	0.88311	3R:16676200..16678399	608	616	-	agcaacagc	16676808	16676816
MA0239.1	prd	8.15731	0.88311	3R:16676200..16678399	608	616	-	agcaacagc	16676808	16676816
MA0217.1	caup	5.23446	0.861061	3R:16676200..16678399	616	620	-	caaca	16676816	16676820
MA0233.1	mirr	4.71831	0.858035	3R:16676200..16678399	616	620	-	caaca	16676816	16676820
MA0235.1	onecut	10.8156	1	3R:16676200..16678399	618	624	+	ttgattt	16676818	16676824
MA0233.1	mirr	7.77238	1	3R:16676200..16678399	624	628	-	aaaca	16676824	16676828
MA0210.1	ara	7.42747	0.99577	3R:16676200..16678399	624	628	-	aaaca	16676824	16676828
MA0217.1	caup	6.51874	0.92847	3R:16676200..16678399	624	628	-	aaaca	16676824	16676828
MA0012.1	br(var.3)	8.28768	0.865854	3R:16676200..16678399	619	629	-	aaaacaaatca	16676819	16676829
MA0458.1	slp1	8.52025	0.857243	3R:16676200..16678399	623	633	+	ttgttttggcc	16676823	16676833
MA0205.1	Trl	8.37901	0.877918	3R:16676200..16678399	642	651	+	ccgctctttc	16676842	16676851
MA0217.1	caup	5.23446	0.861061	3R:16676200..16678399	656	660	-	caaca	16676856	16676860
MA0233.1	mirr	4.71831	0.858035	3R:16676200..16678399	656	660	-	caaca	16676856	16676860
MA0217.1	caup	5.23446	0.861061	3R:16676200..16678399	662	666	-	caaca	16676862	16676866
MA0233.1	mirr	4.71831	0.858035	3R:16676200..16678399	662	666	-	caaca	16676862	16676866
MA0237.1	pan	7.53872	0.903056	3R:16676200..16678399	678	685	-	atttgaaa	16676878	16676885
MA0222.1	exd	7.35658	0.859172	3R:16676200..16678399	678	685	-	atttgaaa	16676878	16676885
MA0219.1	ems	6.00318	0.858131	3R:16676200..16678399	681	687	+	caaattg	16676881	16676887
MA0195.1	Lim3	6.25728	0.857336	3R:16676200..16678399	681	687	+	caaattg	16676881	16676887
MA0182.1	CG4328-RA	5.26123	0.853195	3R:16676200..16678399	681	687	+	caaattg	16676881	16676887
MA0187.1	Dll	6.54746	0.868872	3R:16676200..16678399	682	688	+	aaattgc	16676882	16676888
MA0185.1	Deaf1	5.92175	0.903787	3R:16676200..16678399	688	693	+	ctcgtt	16676888	16676893
MA0254.1	vvl	6.57384	0.918925	3R:16676200..16678399	708	713	-	tactca	16676908	16676913
MA0205.1	Trl	7.81072	0.860748	3R:16676200..16678399	705	714	-	ttactcaccc	16676905	16676914
MA0218.1	ct	5.57155	0.858007	3R:16676200..16678399	712	717	+	taaaac	16676912	16676917
MA0094.1	Ubx	6.91669	1	3R:16676200..16678399	719	722	-	taat	16676919	16676922
MA0190.1	Gsc	7.90791	0.910467	3R:16676200..16678399	717	722	-	taatcg	16676917	16676922
MA0234.1	oc	7.27855	0.875069	3R:16676200..16678399	717	722	-	taatcg	16676917	16676922
MA0232.1	lbl	6.19061	0.872839	3R:16676200..16678399	717	722	-	taatcg	16676917	16676922
MA0214.1	bsh	6.91578	0.885222	3R:16676200..16678399	717	723	-	gtaatcg	16676917	16676923
MA0237.1	pan	7.79026	0.912257	3R:16676200..16678399	745	752	+	ttttggta	16676945	16676952
MA0217.1	caup	5.23446	0.861061	3R:16676200..16678399	755	759	-	caaca	16676955	16676959
MA0233.1	mirr	4.71831	0.858035	3R:16676200..16678399	755	759	-	caaca	16676955	16676959
MA0210.1	ara	6.16824	0.936868	3R:16676200..16678399	760	764	+	gaaca	16676960	16676964
MA0217.1	caup	5.79863	0.890673	3R:16676200..16678399	760	764	+	gaaca	16676960	16676964
MA0233.1	mirr	4.71831	0.858035	3R:16676200..16678399	760	764	+	gaaca	16676960	16676964
MA0094.1	Ubx	6.91669	1	3R:16676200..16678399	768	771	-	taat	16676968	16676971
MA0187.1	Dll	6.95632	0.884042	3R:16676200..16678399	765	771	-	taatagt	16676965	16676971
MA0182.1	CG4328-RA	5.78329	0.872706	3R:16676200..16678399	765	771	+	actatta	16676965	16676971
MA0011.1	br(var.2)	6.94316	0.85802	3R:16676200..16678399	764	771	+	aactatta	16676964	16676971
MA0169.1	B-H2	8.12461	0.892882	3R:16676200..16678399	766	772	-	ataatag	16676966	16676972
MA0196.1	NK7.1	6.93565	0.876443	3R:16676200..16678399	766	772	-	ataatag	16676966	16676972
MA0248.1	tup	6.9576	0.875106	3R:16676200..16678399	766	772	-	ataatag	16676966	16676972
MA0175.1	lms	6.66341	0.858284	3R:16676200..16678399	766	772	-	ataatag	16676966	16676972
MA0448.1	H2.0	5.68389	0.853153	3R:16676200..16678399	766	772	-	ataatag	16676966	16676972
MA0094.1	Ubx	4.20453	0.851036	3R:16676200..16678399	769	772	+	ttat	16676969	16676972
MA0168.1	B-H1	6.35656	0.850202	3R:16676200..16678399	766	772	-	ataatag	16676966	16676972
MA0094.1	Ubx	6.91669	1	3R:16676200..16678399	771	774	-	taat	16676971	16676974
MA0182.1	CG4328-RA	9.08537	0.996111	3R:16676200..16678399	768	774	+	attatta	16676968	16676974
MA0231.1	lbe	7.22538	0.940088	3R:16676200..16678399	769	774	-	taataa	16676969	16676974
MA0448.1	H2.0	7.90465	0.937682	3R:16676200..16678399	768	774	+	attatta	16676968	16676974
MA0174.1	Dbx	7.56049	0.911159	3R:16676200..16678399	768	774	+	attatta	16676968	16676974
MA0216.1	cad	7.61406	0.901669	3R:16676200..16678399	768	774	+	attatta	16676968	16676974
MA0232.1	lbl	6.5954	0.890052	3R:16676200..16678399	769	774	-	taataa	16676969	16676974
MA0187.1	Dll	7.09126	0.889049	3R:16676200..16678399	768	774	-	taataat	16676968	16676974
MA0254.1	vvl	5.36859	0.861341	3R:16676200..16678399	769	774	-	taataa	16676969	16676974
MA0165.1	Abd-B	6.50671	0.860283	3R:16676200..16678399	768	774	+	attatta	16676968	16676974
MA0457.1	PHDP	6.24235	0.853258	3R:16676200..16678399	768	774	+	attatta	16676968	16676974
MA0448.1	H2.0	8.73983	0.969472	3R:16676200..16678399	769	775	-	ttaataa	16676969	16676975
MA0189.1	E5	8.41131	0.936055	3R:16676200..16678399	769	775	-	ttaataa	16676969	16676975
MA0254.1	vvl	6.83707	0.931502	3R:16676200..16678399	770	775	+	tattaa	16676970	16676975
MA0196.1	NK7.1	8.2137	0.919994	3R:16676200..16678399	769	775	-	ttaataa	16676969	16676975
MA0245.1	slou	7.93863	0.913086	3R:16676200..16678399	769	775	-	ttaataa	16676969	16676975
MA0181.1	Vsx1	8.37026	0.908629	3R:16676200..16678399	769	775	-	ttaataa	16676969	16676975
MA0175.1	lms	7.98322	0.907269	3R:16676200..16678399	769	775	-	ttaataa	16676969	16676975
MA0191.1	HGTX	8.00255	0.896431	3R:16676200..16678399	769	775	-	ttaataa	16676969	16676975
MA0165.1	Abd-B	7.35295	0.890777	3R:16676200..16678399	769	775	-	ttaataa	16676969	16676975
MA0186.1	Dfd	8.39059	0.888801	3R:16676200..16678399	769	775	-	ttaataa	16676969	16676975
MA0457.1	PHDP	7.00441	0.883136	3R:16676200..16678399	769	775	-	ttaataa	16676969	16676975
MA0225.1	ftz	7.6087	0.882345	3R:16676200..16678399	769	775	-	ttaataa	16676969	16676975
MA0166.1	Antp	8.00325	0.879547	3R:16676200..16678399	769	775	-	ttaataa	16676969	16676975
MA0444.1	CG34031	7.9511	0.878652	3R:16676200..16678399	769	775	-	ttaataa	16676969	16676975
MA0238.1	pb	7.21743	0.876638	3R:16676200..16678399	769	775	-	ttaataa	16676969	16676975
MA0170.1	C15	6.38049	0.874549	3R:16676200..16678399	769	775	-	ttaataa	16676969	16676975
MA0230.1	lab	7.79679	0.874247	3R:16676200..16678399	769	775	-	ttaataa	16676969	16676975
MA0221.1	eve	6.46601	0.872494	3R:16676200..16678399	769	775	-	ttaataa	16676969	16676975
MA0219.1	ems	6.36714	0.87217	3R:16676200..16678399	769	775	-	ttaataa	16676969	16676975
MA0206.1	abd-A	7.44877	0.869719	3R:16676200..16678399	769	775	-	ttaataa	16676969	16676975
MA0214.1	bsh	6.46832	0.867355	3R:16676200..16678399	769	775	-	ttaataa	16676969	16676975
MA0203.1	Scr	7.45296	0.866242	3R:16676200..16678399	769	775	-	ttaataa	16676969	16676975
MA0174.1	Dbx	6.34992	0.864841	3R:16676200..16678399	769	775	-	ttaataa	16676969	16676975
MA0215.1	btn	7.11385	0.864598	3R:16676200..16678399	769	775	-	ttaataa	16676969	16676975
MA0177.1	CG18599	6.92244	0.86455	3R:16676200..16678399	769	775	-	ttaataa	16676969	16676975
MA0224.1	exex	7.20045	0.862611	3R:16676200..16678399	769	775	-	ttaataa	16676969	16676975
MA0257.1	zen2	6.76716	0.860943	3R:16676200..16678399	769	775	-	ttaataa	16676969	16676975
MA0167.1	Awh	6.75036	0.859006	3R:16676200..16678399	769	775	-	ttaataa	16676969	16676975
MA0228.1	ind	6.94086	0.858699	3R:16676200..16678399	769	775	-	ttaataa	16676969	16676975
MA0236.1	otp	7.0108	0.857965	3R:16676200..16678399	769	775	-	ttaataa	16676969	16676975
MA0194.1	Lim1	8.03565	0.855969	3R:16676200..16678399	769	775	-	ttaataa	16676969	16676975
MA0208.1	al	7.90732	0.855366	3R:16676200..16678399	769	775	+	ttattaa	16676969	16676975
MA0172.1	CG11294	7.77522	0.854609	3R:16676200..16678399	769	775	-	ttaataa	16676969	16676975
MA0178.1	CG32105	7.06461	0.853253	3R:16676200..16678399	769	775	-	ttaataa	16676969	16676975
MA0195.1	Lim3	6.15135	0.853197	3R:16676200..16678399	769	775	-	ttaataa	16676969	16676975
MA0216.1	cad	6.17921	0.852476	3R:16676200..16678399	769	775	-	ttaataa	16676969	16676975
MA0209.1	ap	6.65369	0.850561	3R:16676200..16678399	769	775	-	ttaataa	16676969	16676975
MA0197.1	nub	8.48526	0.916602	3R:16676200..16678399	769	776	-	gttaataa	16676969	16676976
MA0183.1	HHEX	7.46533	0.886843	3R:16676200..16678399	769	776	-	gttaataa	16676969	16676976
MA0173.1	CG11617	7.48157	0.853122	3R:16676200..16678399	772	778	+	ttaactt	16676972	16676978
MA0210.1	ara	6.16824	0.936868	3R:16676200..16678399	796	800	-	gaaca	16676996	16677000
MA0217.1	caup	5.79863	0.890673	3R:16676200..16678399	796	800	-	gaaca	16676996	16677000
MA0233.1	mirr	4.71831	0.858035	3R:16676200..16678399	796	800	-	gaaca	16676996	16677000
MA0026.1	Eip74EF	7.20253	0.859557	3R:16676200..16678399	797	803	-	caggaac	16676997	16677003
MA0217.1	caup	5.23446	0.861061	3R:16676200..16678399	805	809	-	caaca	16677005	16677009
MA0233.1	mirr	4.71831	0.858035	3R:16676200..16678399	805	809	-	caaca	16677005	16677009
MA0217.1	caup	5.23446	0.861061	3R:16676200..16678399	814	818	-	caaca	16677014	16677018
MA0233.1	mirr	4.71831	0.858035	3R:16676200..16678399	814	818	-	caaca	16677014	16677018
MA0217.1	caup	5.23446	0.861061	3R:16676200..16678399	817	821	-	caaca	16677017	16677021
MA0233.1	mirr	4.71831	0.858035	3R:16676200..16678399	817	821	-	caaca	16677017	16677021
MA0205.1	Trl	10.2067	0.93314	3R:16676200..16678399	819	828	+	ttgctctcct	16677019	16677028
MA0451.1	kni	11.5528	0.885109	3R:16676200..16678399	819	830	-	aaaggagagcaa	16677019	16677030
MA0445.1	D	9.43702	0.860785	3R:16676200..16678399	825	835	+	tcctttttttt	16677025	16677035
MA0049.1	hb	8.29103	0.860357	3R:16676200..16678399	827	836	-	taaaaaaaag	16677027	16677036
MA0448.1	H2.0	5.61886	0.850678	3R:16676200..16678399	830	836	+	tttttta	16677030	16677036
MA0049.1	hb	8.8056	0.876211	3R:16676200..16678399	828	837	-	gtaaaaaaaa	16677028	16677037
MA0210.1	ara	6.54466	0.954475	3R:16676200..16678399	834	838	+	ttaca	16677034	16677038
MA0233.1	mirr	6.30465	0.931774	3R:16676200..16678399	834	838	+	ttaca	16677034	16677038
MA0217.1	caup	5.99802	0.901139	3R:16676200..16678399	834	838	+	ttaca	16677034	16677038
MA0222.1	exd	7.1496	0.85174	3R:16676200..16678399	831	838	+	tttttaca	16677031	16677038
MA0216.2	cad	5.70463	0.851106	3R:16676200..16678399	828	838	-	tgtaaaaaaaa	16677028	16677038
MA0013.1	br(var.4)	11.0036	0.936497	3R:16676200..16678399	829	839	-	ttgtaaaaaaa	16677029	16677039
MA0165.1	Abd-B	6.62581	0.864574	3R:16676200..16678399	833	839	+	tttacaa	16677033	16677039
MA0216.2	cad	6.27406	0.858671	3R:16676200..16678399	831	841	-	acttgtaaaaa	16677031	16677041
MA0086.1	sna	7.67029	0.890135	3R:16676200..16678399	837	842	+	caagtg	16677037	16677042
MA0253.1	vnd	9.00372	0.876581	3R:16676200..16678399	834	842	+	ttacaagtg	16677034	16677042
MA0247.1	tin	8.48867	0.871234	3R:16676200..16678399	835	842	+	tacaagtg	16677035	16677042
MA0247.2	tin	7.94662	0.869387	3R:16676200..16678399	834	843	+	ttacaagtgc	16677034	16677043
MA0086.2	sna	11.0467	0.892068	3R:16676200..16678399	833	845	+	tttacaagtgcaa	16677033	16677045
MA1460.1	pho	13.0672	0.965761	3R:16676200..16678399	851	861	-	caatggccgca	16677051	16677061
MA0210.1	ara	6.16824	0.936868	3R:16676200..16678399	860	864	-	gaaca	16677060	16677064
MA0217.1	caup	5.79863	0.890673	3R:16676200..16678399	860	864	-	gaaca	16677060	16677064
MA0233.1	mirr	4.71831	0.858035	3R:16676200..16678399	860	864	-	gaaca	16677060	16677064
MA0445.1	D	14.2296	0.980482	3R:16676200..16678399	855	865	+	gccattgttct	16677055	16677065
MA0916.1	Ets21C	6.68692	0.853764	3R:16676200..16678399	873	880	+	ctggaaat	16677073	16677080
MA0094.1	Ubx	6.91669	1	3R:16676200..16678399	879	882	-	taat	16677079	16677082
MA0187.1	Dll	8.9745	0.958924	3R:16676200..16678399	876	882	-	taatttc	16677076	16677082
MA0195.1	Lim3	6.61865	0.871455	3R:16676200..16678399	876	882	+	gaaatta	16677076	16677082
MA0182.1	CG4328-RA	5.63618	0.867208	3R:16676200..16678399	876	882	+	gaaatta	16677076	16677082
MA0224.1	exex	6.83846	0.850094	3R:16676200..16678399	876	882	+	gaaatta	16677076	16677082
MA0457.1	PHDP	8.46632	0.940452	3R:16676200..16678399	877	883	-	ataattt	16677077	16677083
MA0200.1	Pph13	7.47694	0.877705	3R:16676200..16678399	877	883	-	ataattt	16677077	16677083
MA0094.1	Ubx	4.20453	0.851036	3R:16676200..16678399	880	883	+	ttat	16677080	16677083
MA0197.1	nub	7.2622	0.871383	3R:16676200..16678399	877	884	-	aataattt	16677077	16677084
MA0094.1	Ubx	6.91669	1	3R:16676200..16678399	882	885	-	taat	16677082	16677085
MA0182.1	CG4328-RA	9.08537	0.996111	3R:16676200..16678399	879	885	+	attatta	16677079	16677085
MA0231.1	lbe	7.22538	0.940088	3R:16676200..16678399	880	885	-	taataa	16677080	16677085
MA0448.1	H2.0	7.90465	0.937682	3R:16676200..16678399	879	885	+	attatta	16677079	16677085
MA0174.1	Dbx	7.56049	0.911159	3R:16676200..16678399	879	885	+	attatta	16677079	16677085
MA0216.1	cad	7.61406	0.901669	3R:16676200..16678399	879	885	+	attatta	16677079	16677085
MA0232.1	lbl	6.5954	0.890052	3R:16676200..16678399	880	885	-	taataa	16677080	16677085
MA0187.1	Dll	7.09126	0.889049	3R:16676200..16678399	879	885	-	taataat	16677079	16677085
MA0254.1	vvl	5.36859	0.861341	3R:16676200..16678399	880	885	-	taataa	16677080	16677085
MA0165.1	Abd-B	6.50671	0.860283	3R:16676200..16678399	879	885	+	attatta	16677079	16677085
MA0457.1	PHDP	6.24235	0.853258	3R:16676200..16678399	879	885	+	attatta	16677079	16677085
MA0448.1	H2.0	7.27863	0.913854	3R:16676200..16678399	880	886	-	ataataa	16677080	16677086
MA0189.1	E5	6.92207	0.884076	3R:16676200..16678399	880	886	-	ataataa	16677080	16677086
MA0457.1	PHDP	6.32965	0.856681	3R:16676200..16678399	880	886	-	ataataa	16677080	16677086
MA0196.1	NK7.1	6.23824	0.852678	3R:16676200..16678399	880	886	-	ataataa	16677080	16677086
MA0094.1	Ubx	4.20453	0.851036	3R:16676200..16678399	883	886	+	ttat	16677083	16677086
MA0197.1	nub	6.7119	0.851038	3R:16676200..16678399	880	887	-	aataataa	16677080	16677087
MA0182.1	CG4328-RA	5.50589	0.862339	3R:16676200..16678399	882	888	+	attattc	16677082	16677088
MA0244.1	slbo	7.49995	0.889267	3R:16676200..16678399	891	898	+	atgccaaa	16677091	16677098
MA0222.1	exd	7.1496	0.85174	3R:16676200..16678399	892	899	-	ttttggca	16677092	16677099
MA0219.1	ems	6.2467	0.867524	3R:16676200..16678399	896	902	+	aaaatga	16677096	16677102
MA0182.1	CG4328-RA	5.46614	0.860853	3R:16676200..16678399	896	902	+	aaaatga	16677096	16677102
MA0183.1	HHEX	7.09432	0.874644	3R:16676200..16678399	899	906	+	atgaattg	16677099	16677106
MA0192.1	Hmx	7.37496	0.85269	3R:16676200..16678399	900	906	+	tgaattg	16677100	16677106
MA0444.1	CG34031	7.15591	0.851826	3R:16676200..16678399	900	906	+	tgaattg	16677100	16677106
MA0218.1	ct	5.83178	0.869015	3R:16676200..16678399	904	909	+	ttgagc	16677104	16677109
MA0244.1	slbo	6.70178	0.857794	3R:16676200..16678399	903	910	+	attgagca	16677103	16677110
MA0254.1	vvl	6.47405	0.914158	3R:16676200..16678399	940	945	-	catgca	16677140	16677145
MA0254.1	vvl	6.47405	0.914158	3R:16676200..16678399	942	947	+	catgca	16677142	16677147
MA0217.1	caup	5.23446	0.861061	3R:16676200..16678399	946	950	+	caaca	16677146	16677150
MA0233.1	mirr	4.71831	0.858035	3R:16676200..16678399	946	950	+	caaca	16677146	16677150
MA0233.1	mirr	7.77238	1	3R:16676200..16678399	951	955	-	aaaca	16677151	16677155
MA0210.1	ara	7.42747	0.99577	3R:16676200..16678399	951	955	-	aaaca	16677151	16677155
MA0217.1	caup	6.51874	0.92847	3R:16676200..16678399	951	955	-	aaaca	16677151	16677155
MA0012.1	br(var.3)	7.92637	0.853987	3R:16676200..16678399	946	956	-	taaacatgttg	16677146	16677156
MA0173.1	CG11617	7.48157	0.853122	3R:16676200..16678399	950	956	-	taaacat	16677150	16677156
MA0218.1	ct	7.58146	0.943025	3R:16676200..16678399	952	957	-	ctaaac	16677152	16677157
MA0245.1	slou	6.84507	0.870989	3R:16676200..16678399	954	960	+	ttagttg	16677154	16677160
MA0192.1	Hmx	7.37496	0.85269	3R:16676200..16678399	954	960	+	ttagttg	16677154	16677160
MA0444.1	CG34031	7.15591	0.851826	3R:16676200..16678399	954	960	+	ttagttg	16677154	16677160
MA0193.1	schlank	6.04405	0.850533	3R:16676200..16678399	954	960	-	caactaa	16677154	16677160
MA0216.2	cad	6.26758	0.858585	3R:16676200..16678399	952	962	-	ggcaactaaac	16677152	16677162
MA0210.1	ara	6.54466	0.954475	3R:16676200..16678399	968	972	+	ttaca	16677168	16677172
MA0233.1	mirr	6.30465	0.931774	3R:16676200..16678399	968	972	+	ttaca	16677168	16677172
MA0217.1	caup	5.99802	0.901139	3R:16676200..16678399	968	972	+	ttaca	16677168	16677172
MA0244.1	slbo	6.65378	0.855901	3R:16676200..16678399	967	974	+	cttacaca	16677167	16677174
MA0249.2	twi	12.1324	0.939262	3R:16676200..16678399	968	978	+	ttacacatgcg	16677168	16677178
MA0204.1	Six4	6.41459	0.86925	3R:16676200..16678399	978	983	-	tgaaac	16677178	16677183
MA0443.1	btd	9.21996	0.869849	3R:16676200..16678399	1015	1024	-	agggggcagg	16677215	16677224
MA0218.1	ct	5.68071	0.862625	3R:16676200..16678399	1033	1038	-	ttgaag	16677233	16677238
MA0452.1	Kr	9.13304	0.850237	3R:16676200..16678399	1028	1038	-	ttgaagggttg	16677228	16677238
MA0237.1	pan	6.58179	0.868051	3R:16676200..16678399	1033	1040	-	atttgaag	16677233	16677240
MA0219.1	ems	6.00318	0.858131	3R:16676200..16678399	1036	1042	+	caaattg	16677236	16677242
MA0195.1	Lim3	6.25728	0.857336	3R:16676200..16678399	1036	1042	+	caaattg	16677236	16677242
MA0182.1	CG4328-RA	5.26123	0.853195	3R:16676200..16678399	1036	1042	+	caaattg	16677236	16677242
MA0187.1	Dll	6.54746	0.868872	3R:16676200..16678399	1037	1043	+	aaattgc	16677237	16677243
MA0094.1	Ubx	4.20453	0.851036	3R:16676200..16678399	1048	1051	+	ttat	16677248	16677251
MA0094.1	Ubx	6.91669	1	3R:16676200..16678399	1050	1053	-	taat	16677250	16677253
MA0231.1	lbe	7.22538	0.940088	3R:16676200..16678399	1048	1053	-	taataa	16677248	16677253
MA0182.1	CG4328-RA	7.47192	0.935813	3R:16676200..16678399	1047	1053	+	gttatta	16677247	16677253
MA0187.1	Dll	7.96582	0.921498	3R:16676200..16678399	1047	1053	-	taataac	16677247	16677253
MA0448.1	H2.0	7.45111	0.920419	3R:16676200..16678399	1047	1053	+	gttatta	16677247	16677253
MA0216.1	cad	7.61406	0.901669	3R:16676200..16678399	1047	1053	+	gttatta	16677247	16677253
MA0232.1	lbl	6.5954	0.890052	3R:16676200..16678399	1048	1053	-	taataa	16677248	16677253
MA0254.1	vvl	5.36859	0.861341	3R:16676200..16678399	1048	1053	-	taataa	16677248	16677253
MA0184.1	CG9876	6.84094	0.851995	3R:16676200..16678399	1047	1053	+	gttatta	16677247	16677253
MA0174.1	Dbx	5.97552	0.850516	3R:16676200..16678399	1047	1053	+	gttatta	16677247	16677253
MA0224.1	exex	6.83846	0.850094	3R:16676200..16678399	1047	1053	+	gttatta	16677247	16677253
MA0448.1	H2.0	8.73983	0.969472	3R:16676200..16678399	1048	1054	-	ttaataa	16677248	16677254
MA0189.1	E5	8.41131	0.936055	3R:16676200..16678399	1048	1054	-	ttaataa	16677248	16677254
MA0254.1	vvl	6.83707	0.931502	3R:16676200..16678399	1049	1054	+	tattaa	16677249	16677254
MA0196.1	NK7.1	8.2137	0.919994	3R:16676200..16678399	1048	1054	-	ttaataa	16677248	16677254
MA0245.1	slou	7.93863	0.913086	3R:16676200..16678399	1048	1054	-	ttaataa	16677248	16677254
MA0181.1	Vsx1	8.37026	0.908629	3R:16676200..16678399	1048	1054	-	ttaataa	16677248	16677254
MA0175.1	lms	7.98322	0.907269	3R:16676200..16678399	1048	1054	-	ttaataa	16677248	16677254
MA0191.1	HGTX	8.00255	0.896431	3R:16676200..16678399	1048	1054	-	ttaataa	16677248	16677254
MA0165.1	Abd-B	7.35295	0.890777	3R:16676200..16678399	1048	1054	-	ttaataa	16677248	16677254
MA0186.1	Dfd	8.39059	0.888801	3R:16676200..16678399	1048	1054	-	ttaataa	16677248	16677254
MA0457.1	PHDP	7.00441	0.883136	3R:16676200..16678399	1048	1054	-	ttaataa	16677248	16677254
MA0225.1	ftz	7.6087	0.882345	3R:16676200..16678399	1048	1054	-	ttaataa	16677248	16677254
MA0166.1	Antp	8.00325	0.879547	3R:16676200..16678399	1048	1054	-	ttaataa	16677248	16677254
MA0444.1	CG34031	7.9511	0.878652	3R:16676200..16678399	1048	1054	-	ttaataa	16677248	16677254
MA0238.1	pb	7.21743	0.876638	3R:16676200..16678399	1048	1054	-	ttaataa	16677248	16677254
MA0170.1	C15	6.38049	0.874549	3R:16676200..16678399	1048	1054	-	ttaataa	16677248	16677254
MA0230.1	lab	7.79679	0.874247	3R:16676200..16678399	1048	1054	-	ttaataa	16677248	16677254
MA0221.1	eve	6.46601	0.872494	3R:16676200..16678399	1048	1054	-	ttaataa	16677248	16677254
MA0219.1	ems	6.36714	0.87217	3R:16676200..16678399	1048	1054	-	ttaataa	16677248	16677254
MA0206.1	abd-A	7.44877	0.869719	3R:16676200..16678399	1048	1054	-	ttaataa	16677248	16677254
MA0214.1	bsh	6.46832	0.867355	3R:16676200..16678399	1048	1054	-	ttaataa	16677248	16677254
MA0203.1	Scr	7.45296	0.866242	3R:16676200..16678399	1048	1054	-	ttaataa	16677248	16677254
MA0174.1	Dbx	6.34992	0.864841	3R:16676200..16678399	1048	1054	-	ttaataa	16677248	16677254
MA0215.1	btn	7.11385	0.864598	3R:16676200..16678399	1048	1054	-	ttaataa	16677248	16677254
MA0177.1	CG18599	6.92244	0.86455	3R:16676200..16678399	1048	1054	-	ttaataa	16677248	16677254
MA0224.1	exex	7.20045	0.862611	3R:16676200..16678399	1048	1054	-	ttaataa	16677248	16677254
MA0257.1	zen2	6.76716	0.860943	3R:16676200..16678399	1048	1054	-	ttaataa	16677248	16677254
MA0167.1	Awh	6.75036	0.859006	3R:16676200..16678399	1048	1054	-	ttaataa	16677248	16677254
MA0228.1	ind	6.94086	0.858699	3R:16676200..16678399	1048	1054	-	ttaataa	16677248	16677254
MA0236.1	otp	7.0108	0.857965	3R:16676200..16678399	1048	1054	-	ttaataa	16677248	16677254
MA0194.1	Lim1	8.03565	0.855969	3R:16676200..16678399	1048	1054	-	ttaataa	16677248	16677254
MA0208.1	al	7.90732	0.855366	3R:16676200..16678399	1048	1054	+	ttattaa	16677248	16677254
MA0172.1	CG11294	7.77522	0.854609	3R:16676200..16678399	1048	1054	-	ttaataa	16677248	16677254
MA0178.1	CG32105	7.06461	0.853253	3R:16676200..16678399	1048	1054	-	ttaataa	16677248	16677254
MA0195.1	Lim3	6.15135	0.853197	3R:16676200..16678399	1048	1054	-	ttaataa	16677248	16677254
MA0216.1	cad	6.17921	0.852476	3R:16676200..16678399	1048	1054	-	ttaataa	16677248	16677254
MA0209.1	ap	6.65369	0.850561	3R:16676200..16678399	1048	1054	-	ttaataa	16677248	16677254
MA0183.1	HHEX	7.84978	0.899483	3R:16676200..16678399	1048	1055	-	cttaataa	16677248	16677255
MA0197.1	nub	7.82536	0.892204	3R:16676200..16678399	1048	1055	-	cttaataa	16677248	16677255
MA0211.1	bap	10.9173	0.964051	3R:16676200..16678399	1051	1057	+	ttaagta	16677251	16677257
MA0231.1	lbe	6.65543	0.912689	3R:16676200..16678399	1052	1057	+	taagta	16677252	16677257
MA0196.1	NK7.1	7.77967	0.905204	3R:16676200..16678399	1051	1057	+	ttaagta	16677251	16677257
MA0183.1	HHEX	7.70735	0.8948	3R:16676200..16678399	1050	1057	+	attaagta	16677250	16677257
MA0178.1	CG32105	8.00396	0.886624	3R:16676200..16678399	1051	1057	+	ttaagta	16677251	16677257
MA0167.1	Awh	7.18425	0.872883	3R:16676200..16678399	1051	1057	+	ttaagta	16677251	16677257
MA0228.1	ind	7.26611	0.870189	3R:16676200..16678399	1051	1057	+	ttaagta	16677251	16677257
MA0170.1	C15	6.25593	0.869881	3R:16676200..16678399	1051	1057	+	ttaagta	16677251	16677257
MA0221.1	eve	6.36801	0.868935	3R:16676200..16678399	1051	1057	+	ttaagta	16677251	16677257
MA0189.1	E5	6.22946	0.859902	3R:16676200..16678399	1051	1057	+	ttaagta	16677251	16677257
MA0253.1	vnd	8.41972	0.859438	3R:16676200..16678399	1049	1057	+	tattaagta	16677249	16677257
MA0194.1	Lim1	8.03565	0.855969	3R:16676200..16678399	1051	1057	+	ttaagta	16677251	16677257
MA0208.1	al	7.90732	0.855366	3R:16676200..16678399	1051	1057	-	tacttaa	16677251	16677257
MA0172.1	CG11294	7.77522	0.854609	3R:16676200..16678399	1051	1057	+	ttaagta	16677251	16677257
MA0230.1	lab	7.25623	0.854597	3R:16676200..16678399	1051	1057	+	ttaagta	16677251	16677257
MA0206.1	abd-A	6.98115	0.8529	3R:16676200..16678399	1051	1057	+	ttaagta	16677251	16677257
MA0194.1	Lim1	8.03565	0.855969	3R:16676200..16678399	1052	1058	-	ttactta	16677252	16677258
MA0208.1	al	7.90732	0.855366	3R:16676200..16678399	1052	1058	+	taagtaa	16677252	16677258
MA0172.1	CG11294	7.77522	0.854609	3R:16676200..16678399	1052	1058	-	ttactta	16677252	16677258
MA0230.1	lab	7.16876	0.851418	3R:16676200..16678399	1052	1058	-	ttactta	16677252	16677258
MA0178.1	CG32105	6.99095	0.850636	3R:16676200..16678399	1052	1058	-	ttactta	16677252	16677258
MA0206.1	abd-A	6.9034	0.850104	3R:16676200..16678399	1052	1058	-	ttactta	16677252	16677258
MA0094.2	Ubx	7.81224	0.857677	3R:16676200..16678399	1052	1059	-	tttactta	16677252	16677259
MA0183.1	HHEX	6.48767	0.854698	3R:16676200..16678399	1052	1059	-	tttactta	16677252	16677259
MA1702.1	Pdp1	8.88048	0.853178	3R:16676200..16678399	1049	1060	+	tattaagtaaat	16677249	16677260
MA0446.1	fkh	9.93938	0.881503	3R:16676200..16678399	1051	1061	-	aatttacttaa	16677251	16677261
MA0182.1	CG4328-RA	7.35369	0.931395	3R:16676200..16678399	1056	1062	+	taaattg	16677256	16677262
MA0176.1	CG15696-RA	7.50189	0.892478	3R:16676200..16678399	1056	1062	+	taaattg	16677256	16677262
MA0248.1	tup	7.12753	0.881801	3R:16676200..16678399	1056	1062	+	taaattg	16677256	16677262
MA0219.1	ems	6.32091	0.870387	3R:16676200..16678399	1056	1062	+	taaattg	16677256	16677262
MA0195.1	Lim3	6.42488	0.863884	3R:16676200..16678399	1056	1062	+	taaattg	16677256	16677262
MA0192.1	Hmx	7.37496	0.85269	3R:16676200..16678399	1056	1062	+	taaattg	16677256	16677262
MA0444.1	CG34031	7.15591	0.851826	3R:16676200..16678399	1056	1062	+	taaattg	16677256	16677262
MA0178.1	CG32105	6.98527	0.850435	3R:16676200..16678399	1056	1062	+	taaattg	16677256	16677262
MA0235.1	onecut	10.8156	1	3R:16676200..16678399	1060	1066	+	ttgattt	16677260	16677266
MA0173.1	CG11617	7.48157	0.853122	3R:16676200..16678399	1063	1069	-	ttaaaat	16677263	16677269
MA0211.1	bap	10.9173	0.964051	3R:16676200..16678399	1066	1072	+	ttaagta	16677266	16677272
MA0253.1	vnd	10.6912	0.926117	3R:16676200..16678399	1064	1072	+	ttttaagta	16677264	16677272
MA0183.1	HHEX	8.59171	0.923877	3R:16676200..16678399	1065	1072	+	tttaagta	16677265	16677272
MA0231.1	lbe	6.65543	0.912689	3R:16676200..16678399	1067	1072	+	taagta	16677267	16677272
MA0196.1	NK7.1	7.77967	0.905204	3R:16676200..16678399	1066	1072	+	ttaagta	16677266	16677272
MA0178.1	CG32105	8.00396	0.886624	3R:16676200..16678399	1066	1072	+	ttaagta	16677266	16677272
MA0167.1	Awh	7.18425	0.872883	3R:16676200..16678399	1066	1072	+	ttaagta	16677266	16677272
MA0228.1	ind	7.26611	0.870189	3R:16676200..16678399	1066	1072	+	ttaagta	16677266	16677272
MA0170.1	C15	6.25593	0.869881	3R:16676200..16678399	1066	1072	+	ttaagta	16677266	16677272
MA0247.1	tin	8.41828	0.868968	3R:16676200..16678399	1065	1072	+	tttaagta	16677265	16677272
MA0221.1	eve	6.36801	0.868935	3R:16676200..16678399	1066	1072	+	ttaagta	16677266	16677272
MA0189.1	E5	6.22946	0.859902	3R:16676200..16678399	1066	1072	+	ttaagta	16677266	16677272
MA0094.2	Ubx	7.81224	0.857677	3R:16676200..16678399	1065	1072	+	tttaagta	16677265	16677272
MA0194.1	Lim1	8.03565	0.855969	3R:16676200..16678399	1066	1072	+	ttaagta	16677266	16677272
MA0208.1	al	7.90732	0.855366	3R:16676200..16678399	1066	1072	-	tacttaa	16677266	16677272
MA0172.1	CG11294	7.77522	0.854609	3R:16676200..16678399	1066	1072	+	ttaagta	16677266	16677272
MA0230.1	lab	7.25623	0.854597	3R:16676200..16678399	1066	1072	+	ttaagta	16677266	16677272
MA0206.1	abd-A	6.98115	0.8529	3R:16676200..16678399	1066	1072	+	ttaagta	16677266	16677272
MA0224.1	exex	6.83846	0.850094	3R:16676200..16678399	1067	1073	-	gtactta	16677267	16677273
MA0094.1	Ubx	6.91669	1	3R:16676200..16678399	1082	1085	-	taat	16677282	16677285
MA0187.1	Dll	8.9745	0.958924	3R:16676200..16678399	1079	1085	-	taatttc	16677279	16677285
MA0195.1	Lim3	6.61865	0.871455	3R:16676200..16678399	1079	1085	+	gaaatta	16677279	16677285
MA0182.1	CG4328-RA	5.63618	0.867208	3R:16676200..16678399	1079	1085	+	gaaatta	16677279	16677285
MA0224.1	exex	6.83846	0.850094	3R:16676200..16678399	1079	1085	+	gaaatta	16677279	16677285
MA0457.1	PHDP	8.46632	0.940452	3R:16676200..16678399	1080	1086	-	ataattt	16677280	16677286
MA0200.1	Pph13	7.47694	0.877705	3R:16676200..16678399	1080	1086	-	ataattt	16677280	16677286
MA0094.1	Ubx	4.20453	0.851036	3R:16676200..16678399	1083	1086	+	ttat	16677283	16677286
MA0197.1	nub	7.2622	0.871383	3R:16676200..16678399	1080	1087	-	aataattt	16677280	16677287
MA0011.1	br(var.2)	7.26878	0.872145	3R:16676200..16678399	1081	1088	+	aattattt	16677281	16677288
MA0182.1	CG4328-RA	5.50589	0.862339	3R:16676200..16678399	1082	1088	+	attattt	16677282	16677288
MA0192.1	Hmx	7.37496	0.85269	3R:16676200..16678399	1083	1089	+	ttatttg	16677283	16677289
MA0444.1	CG34031	7.15591	0.851826	3R:16676200..16678399	1083	1089	+	ttatttg	16677283	16677289
MA0168.1	B-H1	8.44824	0.925164	3R:16676200..16678399	1093	1099	+	ctaaatg	16677293	16677299
MA0169.1	B-H2	7.42217	0.866397	3R:16676200..16678399	1093	1099	+	ctaaatg	16677293	16677299
MA0196.1	NK7.1	6.25976	0.853412	3R:16676200..16678399	1093	1099	+	ctaaatg	16677293	16677299
MA0243.1	sd	7.31754	0.859998	3R:16676200..16678399	1090	1101	-	aacatttagaag	16677290	16677301
MA0233.1	mirr	7.77238	1	3R:16676200..16678399	1098	1102	-	aaaca	16677298	16677302
MA0210.1	ara	7.42747	0.99577	3R:16676200..16678399	1098	1102	-	aaaca	16677298	16677302
MA0217.1	caup	6.51874	0.92847	3R:16676200..16678399	1098	1102	-	aaaca	16677298	16677302
MA0216.2	cad	7.67165	0.87724	3R:16676200..16678399	1099	1109	-	ggcagcaaaac	16677299	16677309
MA0530.1	cnc::maf-S	12.5239	0.918435	3R:16676200..16678399	1100	1114	-	aatgcggcagcaaaa	16677300	16677314
MA0185.1	Deaf1	7.40292	0.982133	3R:16676200..16678399	1113	1118	+	ttcgtc	16677313	16677318
MA0086.1	sna	7.67029	0.890135	3R:16676200..16678399	1126	1131	-	caagtg	16677326	16677331
MA0247.1	tin	8.16674	0.860871	3R:16676200..16678399	1126	1133	-	gacaagtg	16677326	16677333
MA0086.2	sna	12.7527	0.923726	3R:16676200..16678399	1123	1135	-	tcgacaagtgcag	16677323	16677335
MA0529.1	BEAF-32	10.2197	0.894621	3R:16676200..16678399	1130	1144	-	gcgacaaaatcgaca	16677330	16677344
MA0199.1	Optix	6.84987	0.913808	3R:16676200..16678399	1144	1148	+	cgata	16677344	16677348
MA0094.1	Ubx	4.20453	0.851036	3R:16676200..16678399	1146	1149	-	ttat	16677346	16677349
MA0244.1	slbo	7.49995	0.889267	3R:16676200..16678399	1151	1158	+	atggccaa	16677351	16677358
MA1460.1	pho	9.42759	0.87044	3R:16676200..16678399	1149	1159	+	agatggccaaa	16677349	16677359
MA0219.1	ems	6.00318	0.858131	3R:16676200..16678399	1156	1162	+	caaattg	16677356	16677362
MA0195.1	Lim3	6.25728	0.857336	3R:16676200..16678399	1156	1162	+	caaattg	16677356	16677362
MA0182.1	CG4328-RA	5.26123	0.853195	3R:16676200..16678399	1156	1162	+	caaattg	16677356	16677362
MA0235.1	onecut	10.3276	0.981795	3R:16676200..16678399	1160	1166	+	ttgattg	16677360	16677366
MA0176.1	CG15696-RA	8.96283	0.943863	3R:16676200..16678399	1160	1166	+	ttgattg	16677360	16677366
MA0216.1	cad	7.42173	0.895075	3R:16676200..16678399	1160	1166	+	ttgattg	16677360	16677366
MA0196.1	NK7.1	7.2526	0.887243	3R:16676200..16678399	1160	1166	+	ttgattg	16677360	16677366
MA0174.1	Dbx	6.4901	0.870205	3R:16676200..16678399	1160	1166	+	ttgattg	16677360	16677366
MA0182.1	CG4328-RA	5.44365	0.860013	3R:16676200..16678399	1160	1166	+	ttgattg	16677360	16677366
MA0444.1	CG34031	7.33099	0.857732	3R:16676200..16678399	1160	1166	+	ttgattg	16677360	16677366
MA0192.1	Hmx	7.37496	0.85269	3R:16676200..16678399	1160	1166	+	ttgattg	16677360	16677366
MA0195.1	Lim3	6.11124	0.851629	3R:16676200..16678399	1160	1166	+	ttgattg	16677360	16677366
MA0167.1	Awh	6.47575	0.850224	3R:16676200..16678399	1160	1166	+	ttgattg	16677360	16677366
MA0217.1	caup	7.88151	1	3R:16676200..16678399	1165	1169	-	taaca	16677365	16677369
MA0210.1	ara	7.51791	1	3R:16676200..16678399	1165	1169	-	taaca	16677365	16677369
MA0233.1	mirr	7.704	0.996821	3R:16676200..16678399	1165	1169	-	taaca	16677365	16677369
MA0231.1	lbe	7.36066	0.946591	3R:16676200..16678399	1164	1169	-	taacaa	16677364	16677369
MA0173.1	CG11617	7.48157	0.853122	3R:16676200..16678399	1164	1170	-	ttaacaa	16677364	16677370
MA0217.1	caup	7.88151	1	3R:16676200..16678399	1168	1172	+	taaca	16677368	16677372
MA0210.1	ara	7.51791	1	3R:16676200..16678399	1168	1172	+	taaca	16677368	16677372
MA0233.1	mirr	7.704	0.996821	3R:16676200..16678399	1168	1172	+	taaca	16677368	16677372
MA0173.1	CG11617	11.6102	1	3R:16676200..16678399	1167	1173	+	ttaacat	16677367	16677373
MA0458.1	slp1	9.57091	0.883487	3R:16676200..16678399	1164	1174	+	ttgttaacatt	16677364	16677374
MA0094.1	Ubx	6.91669	1	3R:16676200..16678399	1172	1175	-	taat	16677372	16677375
MA0215.1	btn	7.67051	0.884665	3R:16676200..16678399	1170	1176	-	ttaatgt	16677370	16677376
MA0221.1	eve	6.77759	0.883809	3R:16676200..16678399	1170	1176	-	ttaatgt	16677370	16677376
MA0165.1	Abd-B	7.13304	0.882852	3R:16676200..16678399	1170	1176	-	ttaatgt	16677370	16677376
MA0248.1	tup	7.15025	0.882697	3R:16676200..16678399	1170	1176	-	ttaatgt	16677370	16677376
MA0225.1	ftz	7.02664	0.861245	3R:16676200..16678399	1170	1176	-	ttaatgt	16677370	16677376
MA0214.1	bsh	6.27568	0.859663	3R:16676200..16678399	1170	1176	-	ttaatgt	16677370	16677376
MA0219.1	ems	5.92377	0.855067	3R:16676200..16678399	1170	1176	-	ttaatgt	16677370	16677376
MA0166.1	Antp	7.32517	0.85496	3R:16676200..16678399	1170	1176	-	ttaatgt	16677370	16677376
MA0203.1	Scr	7.11983	0.854947	3R:16676200..16678399	1170	1176	-	ttaatgt	16677370	16677376
MA0186.1	Dfd	7.39339	0.853979	3R:16676200..16678399	1170	1176	-	ttaatgt	16677370	16677376
MA0236.1	otp	6.83546	0.851495	3R:16676200..16678399	1170	1176	-	ttaatgt	16677370	16677376
MA0170.1	C15	5.73507	0.850359	3R:16676200..16678399	1170	1176	-	ttaatgt	16677370	16677376
MA0457.1	PHDP	6.16034	0.850043	3R:16676200..16678399	1170	1176	-	ttaatgt	16677370	16677376
MA0197.1	nub	7.61259	0.884338	3R:16676200..16678399	1170	1177	-	cttaatgt	16677370	16677377
MA0211.1	bap	11.9861	1	3R:16676200..16678399	1173	1179	+	ttaagtg	16677373	16677379
MA0196.1	NK7.1	8.47708	0.928969	3R:16676200..16678399	1173	1179	+	ttaagtg	16677373	16677379
MA0248.1	tup	7.8056	0.908517	3R:16676200..16678399	1173	1179	+	ttaagtg	16677373	16677379
MA0168.1	B-H1	6.91024	0.870045	3R:16676200..16678399	1173	1179	+	ttaagtg	16677373	16677379
MA0170.1	C15	6.1196	0.864771	3R:16676200..16678399	1173	1179	+	ttaagtg	16677373	16677379
MA0444.1	CG34031	7.27024	0.855683	3R:16676200..16678399	1173	1179	+	ttaagtg	16677373	16677379
MA0192.1	Hmx	7.44494	0.855122	3R:16676200..16678399	1173	1179	+	ttaagtg	16677373	16677379
MA0169.1	B-H2	7.06192	0.852814	3R:16676200..16678399	1173	1179	+	ttaagtg	16677373	16677379
MA0247.1	tin	7.90371	0.852403	3R:16676200..16678399	1172	1179	+	attaagtg	16677372	16677379
MA0187.1	Dll	6.54746	0.868872	3R:16676200..16678399	1179	1185	-	aaattgc	16677379	16677385
MA0219.1	ems	6.00318	0.858131	3R:16676200..16678399	1180	1186	-	caaattg	16677380	16677386
MA0195.1	Lim3	6.25728	0.857336	3R:16676200..16678399	1180	1186	-	caaattg	16677380	16677386
MA0182.1	CG4328-RA	5.26123	0.853195	3R:16676200..16678399	1180	1186	-	caaattg	16677380	16677386
MA0216.1	cad	6.55931	0.865507	3R:16676200..16678399	1183	1189	+	tttgttg	16677383	16677389
MA0217.1	caup	5.23446	0.861061	3R:16676200..16678399	1185	1189	-	caaca	16677385	16677389
MA0233.1	mirr	4.71831	0.858035	3R:16676200..16678399	1185	1189	-	caaca	16677385	16677389
MA0193.1	schlank	6.75776	0.876928	3R:16676200..16678399	1184	1190	-	ccaacaa	16677384	16677390
MA0536.1	pnr	10.4452	0.894602	3R:16676200..16678399	1196	1206	+	tttcgattttc	16677396	16677406
MA0916.1	Ets21C	6.83814	0.856599	3R:16676200..16678399	1208	1215	+	ccggagat	16677408	16677415
MA0094.1	Ubx	6.91669	1	3R:16676200..16678399	1214	1217	-	taat	16677414	16677417
MA0190.1	Gsc	9.08474	0.957136	3R:16676200..16678399	1212	1217	-	taatct	16677412	16677417
MA0234.1	oc	7.27855	0.875069	3R:16676200..16678399	1212	1217	-	taatct	16677412	16677417
MA0212.1	bcd	7.1678	0.868938	3R:16676200..16678399	1212	1217	-	taatct	16677412	16677417
MA0210.1	ara	6.54466	0.954475	3R:16676200..16678399	1215	1219	+	ttaca	16677415	16677419
MA0233.1	mirr	6.30465	0.931774	3R:16676200..16678399	1215	1219	+	ttaca	16677415	16677419
MA0217.1	caup	5.99802	0.901139	3R:16676200..16678399	1215	1219	+	ttaca	16677415	16677419
MA0173.1	CG11617	7.40951	0.850558	3R:16676200..16678399	1214	1220	+	attacat	16677414	16677420
MA0094.1	Ubx	4.20453	0.851036	3R:16676200..16678399	1219	1222	-	ttat	16677419	16677422
MA0165.1	Abd-B	8.61324	0.936192	3R:16676200..16678399	1217	1223	-	tttatgt	16677417	16677423
MA0447.1	gt	10.1789	0.873254	3R:16676200..16678399	1214	1223	+	attacataaa	16677414	16677423
MA0447.1	gt	10.1789	0.873254	3R:16676200..16678399	1214	1223	-	tttatgtaat	16677414	16677423
MA1702.1	Pdp1	13.6838	0.947077	3R:16676200..16678399	1213	1224	-	atttatgtaatc	16677413	16677424
MA0168.1	B-H1	8.44824	0.925164	3R:16676200..16678399	1219	1225	+	ataaatg	16677419	16677425
MA0169.1	B-H2	8.60588	0.911029	3R:16676200..16678399	1219	1225	+	ataaatg	16677419	16677425
MA0196.1	NK7.1	6.25976	0.853412	3R:16676200..16678399	1219	1225	+	ataaatg	16677419	16677425
MA0173.1	CG11617	7.48157	0.853122	3R:16676200..16678399	1223	1229	-	ttagcat	16677423	16677429
MA0182.1	CG4328-RA	5.88736	0.876595	3R:16676200..16678399	1235	1241	+	tctattg	16677435	16677441
MA0244.1	slbo	6.97207	0.868451	3R:16676200..16678399	1238	1245	+	attgcgga	16677438	16677445
MA0242.1	Bgb::run	9.67767	0.876883	3R:16676200..16678399	1239	1247	-	aatccgcaa	16677439	16677447
MA0234.1	oc	10.3923	1	3R:16676200..16678399	1243	1248	-	taatcc	16677443	16677448
MA0094.1	Ubx	6.91669	1	3R:16676200..16678399	1245	1248	-	taat	16677445	16677448
MA0190.1	Gsc	10.1656	1	3R:16676200..16678399	1243	1248	-	taatcc	16677443	16677448
MA0212.1	bcd	10.5191	1	3R:16676200..16678399	1243	1248	-	taatcc	16677443	16677448
MA0915.1	dve	12.8062	1	3R:16676200..16678399	1242	1249	-	ctaatccg	16677442	16677449
MA0201.1	Ptx1	10.654	0.955187	3R:16676200..16678399	1243	1249	-	ctaatcc	16677443	16677449
MA0231.1	lbe	8.47166	1	3R:16676200..16678399	1247	1252	-	taacta	16677447	16677452
MA0232.1	lbl	7.55	0.930646	3R:16676200..16678399	1247	1252	-	taacta	16677447	16677452
MA0245.1	slou	6.84507	0.870989	3R:16676200..16678399	1246	1252	+	ttagtta	16677446	16677452
MA0219.1	ems	6.29734	0.869477	3R:16676200..16678399	1246	1252	+	ttagtta	16677446	16677452
MA0194.1	Lim1	8.03565	0.855969	3R:16676200..16678399	1246	1252	+	ttagtta	16677446	16677452
MA0208.1	al	7.90732	0.855366	3R:16676200..16678399	1246	1252	-	taactaa	16677446	16677452
MA0172.1	CG11294	7.77522	0.854609	3R:16676200..16678399	1246	1252	+	ttagtta	16677446	16677452
MA0230.1	lab	7.16876	0.851418	3R:16676200..16678399	1246	1252	+	ttagtta	16677446	16677452
MA0178.1	CG32105	6.99095	0.850636	3R:16676200..16678399	1246	1252	+	ttagtta	16677446	16677452
MA0206.1	abd-A	6.9034	0.850104	3R:16676200..16678399	1246	1252	+	ttagtta	16677446	16677452
MA0221.1	eve	7.04953	0.893684	3R:16676200..16678399	1247	1253	-	ctaacta	16677447	16677453
MA0228.1	ind	6.73458	0.851411	3R:16676200..16678399	1247	1253	-	ctaacta	16677447	16677453
MA0182.1	CG4328-RA	5.63618	0.867208	3R:16676200..16678399	1256	1262	+	gaaattg	16677456	16677462
MA0235.1	onecut	7.96827	0.893792	3R:16676200..16678399	1262	1268	-	ttgattc	16677462	16677468
MA0182.1	CG4328-RA	7.24963	0.927506	3R:16676200..16678399	1266	1272	-	aaaattg	16677466	16677472
MA0094.1	Ubx	4.20453	0.851036	3R:16676200..16678399	1275	1278	+	ttat	16677475	16677478
MA0165.1	Abd-B	8.0369	0.915424	3R:16676200..16678399	1274	1280	+	tttattt	16677474	16677480
MA0216.1	cad	7.4672	0.896633	3R:16676200..16678399	1274	1280	+	tttattt	16677474	16677480
MA0013.1	br(var.4)	9.48724	0.88796	3R:16676200..16678399	1270	1280	-	aaataaagaaa	16677470	16677480
MA0182.1	CG4328-RA	5.60996	0.866228	3R:16676200..16678399	1274	1280	+	tttattt	16677474	16677480
MA0448.1	H2.0	5.96985	0.864037	3R:16676200..16678399	1274	1280	+	tttattt	16677474	16677480
MA0174.1	Dbx	6.07506	0.854325	3R:16676200..16678399	1274	1280	+	tttattt	16677474	16677480
MA0049.1	hb	7.9691	0.850439	3R:16676200..16678399	1271	1280	-	aaataaagaa	16677471	16677480
MA0094.1	Ubx	4.20453	0.851036	3R:16676200..16678399	1280	1283	+	ttat	16677480	16677483
MA0237.1	pan	6.19716	0.853982	3R:16676200..16678399	1277	1284	+	attttata	16677477	16677484
MA0448.1	H2.0	8.56383	0.962773	3R:16676200..16678399	1279	1285	+	tttataa	16677479	16677485
MA0165.1	Abd-B	8.83316	0.944117	3R:16676200..16678399	1279	1285	+	tttataa	16677479	16677485
MA0216.1	cad	7.80971	0.908376	3R:16676200..16678399	1279	1285	+	tttataa	16677479	16677485
MA0013.1	br(var.4)	9.71583	0.895277	3R:16676200..16678399	1275	1285	-	ttataaaataa	16677475	16677485
MA0183.1	HHEX	7.30552	0.881588	3R:16676200..16678399	1278	1285	+	ttttataa	16677478	16677485
MA0174.1	Dbx	6.71249	0.878714	3R:16676200..16678399	1279	1285	+	tttataa	16677479	16677485
MA0094.1	Ubx	4.20453	0.851036	3R:16676200..16678399	1282	1285	-	ttat	16677482	16677485
MA0094.1	Ubx	6.91669	1	3R:16676200..16678399	1283	1286	+	taat	16677483	16677486
MA0448.1	H2.0	7.10262	0.907154	3R:16676200..16678399	1280	1286	-	attataa	16677480	16677486
MA0216.2	cad	7.94753	0.880905	3R:16676200..16678399	1277	1287	-	tattataaaat	16677477	16677487
MA0231.1	lbe	7.22538	0.940088	3R:16676200..16678399	1283	1288	+	taataa	16677483	16677488
MA0448.1	H2.0	7.27863	0.913854	3R:16676200..16678399	1282	1288	+	ataataa	16677482	16677488
MA0197.1	nub	8.39285	0.913185	3R:16676200..16678399	1281	1288	+	tataataa	16677481	16677488
MA0232.1	lbl	6.5954	0.890052	3R:16676200..16678399	1283	1288	+	taataa	16677483	16677488
MA0189.1	E5	6.92207	0.884076	3R:16676200..16678399	1282	1288	+	ataataa	16677482	16677488
MA0254.1	vvl	5.36859	0.861341	3R:16676200..16678399	1283	1288	+	taataa	16677483	16677488
MA0457.1	PHDP	6.32965	0.856681	3R:16676200..16678399	1282	1288	+	ataataa	16677482	16677488
MA0196.1	NK7.1	6.23824	0.852678	3R:16676200..16678399	1282	1288	+	ataataa	16677482	16677488
MA0094.1	Ubx	4.20453	0.851036	3R:16676200..16678399	1285	1288	-	ttat	16677485	16677488
MA0094.1	Ubx	6.91669	1	3R:16676200..16678399	1286	1289	+	taat	16677486	16677489
MA0182.1	CG4328-RA	9.08537	0.996111	3R:16676200..16678399	1283	1289	-	attatta	16677483	16677489
MA0448.1	H2.0	7.90465	0.937682	3R:16676200..16678399	1283	1289	-	attatta	16677483	16677489
MA0174.1	Dbx	7.56049	0.911159	3R:16676200..16678399	1283	1289	-	attatta	16677483	16677489
MA0216.1	cad	7.61406	0.901669	3R:16676200..16678399	1283	1289	-	attatta	16677483	16677489
MA0187.1	Dll	7.09126	0.889049	3R:16676200..16678399	1283	1289	+	taataat	16677483	16677489
MA0165.1	Abd-B	6.50671	0.860283	3R:16676200..16678399	1283	1289	-	attatta	16677483	16677489
MA0457.1	PHDP	6.24235	0.853258	3R:16676200..16678399	1283	1289	-	attatta	16677483	16677489
MA0457.1	PHDP	8.46632	0.940452	3R:16676200..16678399	1285	1291	+	ataattt	16677485	16677491
MA0200.1	Pph13	7.47694	0.877705	3R:16676200..16678399	1285	1291	+	ataattt	16677485	16677491
MA0197.1	nub	7.2622	0.871383	3R:16676200..16678399	1284	1291	+	aataattt	16677484	16677491
MA0182.1	CG4328-RA	7.24963	0.927506	3R:16676200..16678399	1286	1292	-	aaaatta	16677486	16677492
MA0187.1	Dll	8.09994	0.926474	3R:16676200..16678399	1286	1292	+	taatttt	16677486	16677492
MA0195.1	Lim3	7.01996	0.887135	3R:16676200..16678399	1286	1292	-	aaaatta	16677486	16677492
MA0219.1	ems	6.11073	0.862279	3R:16676200..16678399	1286	1292	-	aaaatta	16677486	16677492
MA0094.1	Ubx	4.20453	0.851036	3R:16676200..16678399	1292	1295	+	ttat	16677492	16677495
MA0237.1	pan	7.58461	0.904734	3R:16676200..16678399	1289	1296	+	tttttatc	16677489	16677496
MA0199.1	Optix	8.73694	1	3R:16676200..16678399	1293	1297	-	tgata	16677493	16677497
MA0174.1	Dbx	8.29745	0.939357	3R:16676200..16678399	1291	1297	+	tttatca	16677491	16677497
MA0165.1	Abd-B	6.97772	0.877256	3R:16676200..16678399	1291	1297	+	tttatca	16677491	16677497
MA0246.1	so	7.14729	0.875897	3R:16676200..16678399	1292	1297	-	tgataa	16677492	16677497
MA0204.1	Six4	6.34479	0.866378	3R:16676200..16678399	1292	1297	-	tgataa	16677492	16677497
MA0049.1	hb	8.33167	0.86161	3R:16676200..16678399	1288	1297	-	tgataaaaat	16677488	16677497
MA0448.1	H2.0	5.82899	0.858676	3R:16676200..16678399	1291	1297	+	tttatca	16677491	16677497
MA0216.1	cad	6.25063	0.854924	3R:16676200..16678399	1291	1297	+	tttatca	16677491	16677497
MA0170.1	C15	5.73891	0.850503	3R:16676200..16678399	1291	1297	+	tttatca	16677491	16677497
MA0173.1	CG11617	7.48157	0.853122	3R:16676200..16678399	1292	1298	+	ttatcat	16677492	16677498
MA0216.2	cad	6.00386	0.855081	3R:16676200..16678399	1289	1299	-	tatgataaaaa	16677489	16677499
MA0237.1	pan	6.49751	0.864968	3R:16676200..16678399	1293	1300	-	ttatgata	16677493	16677500
MA0094.1	Ubx	4.20453	0.851036	3R:16676200..16678399	1297	1300	-	ttat	16677497	16677500
MA0448.1	H2.0	6.50013	0.884221	3R:16676200..16678399	1295	1301	-	cttatga	16677495	16677501
MA0219.1	ems	6.11558	0.862466	3R:16676200..16678399	1295	1301	-	cttatga	16677495	16677501
MA0182.1	CG4328-RA	5.31348	0.855148	3R:16676200..16678399	1295	1301	-	cttatga	16677495	16677501
MA0256.1	zen	7.00325	0.850518	3R:16676200..16678399	1295	1301	-	cttatga	16677495	16677501
MA0023.1	dl(var.2)	9.49583	0.859795	3R:16676200..16678399	1305	1314	+	tggggtttcc	16677505	16677514
MA0023.1	dl(var.2)	11.9837	0.932316	3R:16676200..16678399	1306	1315	+	ggggtttccc	16677506	16677515
MA0022.1	dl	11.0428	0.88658	3R:16676200..16678399	1305	1316	+	tggggtttccca	16677505	16677516
MA0217.1	caup	7.88151	1	3R:16676200..16678399	1317	1321	-	taaca	16677517	16677521
MA0210.1	ara	7.51791	1	3R:16676200..16678399	1317	1321	-	taaca	16677517	16677521
MA0233.1	mirr	7.704	0.996821	3R:16676200..16678399	1317	1321	-	taaca	16677517	16677521
MA0173.1	CG11617	8.54219	0.890853	3R:16676200..16678399	1316	1322	-	ataacat	16677516	16677522
MA0094.1	Ubx	4.20453	0.851036	3R:16676200..16678399	1319	1322	+	ttat	16677519	16677522
MA0094.1	Ubx	4.20453	0.851036	3R:16676200..16678399	1324	1327	+	ttat	16677524	16677527
MA0165.1	Abd-B	10.3839	1	3R:16676200..16678399	1323	1329	+	tttatga	16677523	16677529
MA0174.1	Dbx	9.51985	0.986128	3R:16676200..16678399	1323	1329	+	tttatga	16677523	16677529
MA0448.1	H2.0	8.70947	0.968316	3R:16676200..16678399	1323	1329	+	tttatga	16677523	16677529
MA0216.1	cad	9.02462	0.950029	3R:16676200..16678399	1323	1329	+	tttatga	16677523	16677529
MA0182.1	CG4328-RA	7.40595	0.933348	3R:16676200..16678399	1323	1329	+	tttatga	16677523	16677529
MA0094.2	Ubx	8.82756	0.891763	3R:16676200..16678399	1322	1329	+	ttttatga	16677522	16677529
MA0170.1	C15	6.53264	0.880251	3R:16676200..16678399	1323	1329	+	tttatga	16677523	16677529
MA0206.1	abd-A	7.70486	0.87893	3R:16676200..16678399	1323	1329	+	tttatga	16677523	16677529
MA0219.1	ems	6.43331	0.874722	3R:16676200..16678399	1323	1329	+	tttatga	16677523	16677529
MA0166.1	Antp	7.23771	0.851789	3R:16676200..16678399	1323	1329	+	tttatga	16677523	16677529
MA0203.1	Scr	7.0055	0.85107	3R:16676200..16678399	1323	1329	+	tttatga	16677523	16677529
MA0216.2	cad	13.3612	0.952833	3R:16676200..16678399	1321	1331	-	aatcataaaat	16677521	16677531
MA0235.1	onecut	7.60756	0.880338	3R:16676200..16678399	1326	1332	+	atgattg	16677526	16677532
MA0182.1	CG4328-RA	5.33959	0.856124	3R:16676200..16678399	1326	1332	+	atgattg	16677526	16677532
MA0187.1	Dll	6.54746	0.868872	3R:16676200..16678399	1327	1333	+	tgattgc	16677527	16677533
MA0094.1	Ubx	6.91669	1	3R:16676200..16678399	1334	1337	-	taat	16677534	16677537
MA0206.1	abd-A	7.22126	0.861536	3R:16676200..16678399	1332	1338	-	ttaatgc	16677532	16677538
MA0225.1	ftz	7.02664	0.861245	3R:16676200..16678399	1332	1338	-	ttaatgc	16677532	16677538
MA0214.1	bsh	6.27568	0.859663	3R:16676200..16678399	1332	1338	-	ttaatgc	16677532	16677538
MA0219.1	ems	5.92377	0.855067	3R:16676200..16678399	1332	1338	-	ttaatgc	16677532	16677538
MA0166.1	Antp	7.32517	0.85496	3R:16676200..16678399	1332	1338	-	ttaatgc	16677532	16677538
MA0203.1	Scr	7.11983	0.854947	3R:16676200..16678399	1332	1338	-	ttaatgc	16677532	16677538
MA0201.1	Ptx1	7.71972	0.854434	3R:16676200..16678399	1332	1338	-	ttaatgc	16677532	16677538
MA0186.1	Dfd	7.39339	0.853979	3R:16676200..16678399	1332	1338	-	ttaatgc	16677532	16677538
MA0215.1	btn	6.79547	0.853121	3R:16676200..16678399	1332	1338	-	ttaatgc	16677532	16677538
MA0221.1	eve	5.88788	0.851499	3R:16676200..16678399	1332	1338	-	ttaatgc	16677532	16677538
MA0170.1	C15	5.73507	0.850359	3R:16676200..16678399	1332	1338	-	ttaatgc	16677532	16677538
MA0216.1	cad	7.47378	0.896859	3R:16676200..16678399	1333	1339	-	tttaatg	16677533	16677539
MA1702.1	Pdp1	9.82696	0.871681	3R:16676200..16678399	1328	1339	-	tttaatgcaatc	16677528	16677539
MA0170.1	C15	6.27174	0.870473	3R:16676200..16678399	1333	1339	-	tttaatg	16677533	16677539
MA0197.1	nub	7.08186	0.864716	3R:16676200..16678399	1332	1339	-	tttaatgc	16677532	16677539
MA0049.1	hb	10.6011	0.93153	3R:16676200..16678399	1332	1341	+	gcattaaaaa	16677532	16677541
MA0244.1	slbo	7.36067	0.883775	3R:16676200..16678399	1334	1341	+	attaaaaa	16677534	16677541
MA0216.2	cad	6.60511	0.86307	3R:16676200..16678399	1331	1341	+	tgcattaaaaa	16677531	16677541
MA0094.1	Ubx	4.20453	0.851036	3R:16676200..16678399	1341	1344	-	ttat	16677541	16677544
MA0094.1	Ubx	6.91669	1	3R:16676200..16678399	1342	1345	+	taat	16677542	16677545
MA0182.1	CG4328-RA	5.50589	0.862339	3R:16676200..16678399	1339	1345	-	attattt	16677539	16677545
MA0011.1	br(var.2)	8.29356	0.916597	3R:16676200..16678399	1339	1346	-	tattattt	16677539	16677546
MA0231.1	lbe	7.22538	0.940088	3R:16676200..16678399	1342	1347	+	taataa	16677542	16677547
MA0448.1	H2.0	7.27863	0.913854	3R:16676200..16678399	1341	1347	+	ataataa	16677541	16677547
MA0232.1	lbl	6.5954	0.890052	3R:16676200..16678399	1342	1347	+	taataa	16677542	16677547
MA0189.1	E5	6.92207	0.884076	3R:16676200..16678399	1341	1347	+	ataataa	16677541	16677547
MA0254.1	vvl	5.36859	0.861341	3R:16676200..16678399	1342	1347	+	taataa	16677542	16677547
MA0457.1	PHDP	6.32965	0.856681	3R:16676200..16678399	1341	1347	+	ataataa	16677541	16677547
MA0196.1	NK7.1	6.23824	0.852678	3R:16676200..16678399	1341	1347	+	ataataa	16677541	16677547
MA0197.1	nub	6.7119	0.851038	3R:16676200..16678399	1340	1347	+	aataataa	16677540	16677547
MA0094.1	Ubx	4.20453	0.851036	3R:16676200..16678399	1344	1347	-	ttat	16677544	16677547
MA0094.1	Ubx	6.91669	1	3R:16676200..16678399	1345	1348	+	taat	16677545	16677548
MA0182.1	CG4328-RA	9.08537	0.996111	3R:16676200..16678399	1342	1348	-	attatta	16677542	16677548
MA0448.1	H2.0	7.90465	0.937682	3R:16676200..16678399	1342	1348	-	attatta	16677542	16677548
MA0174.1	Dbx	7.56049	0.911159	3R:16676200..16678399	1342	1348	-	attatta	16677542	16677548
MA0216.1	cad	7.61406	0.901669	3R:16676200..16678399	1342	1348	-	attatta	16677542	16677548
MA0187.1	Dll	7.09126	0.889049	3R:16676200..16678399	1342	1348	+	taataat	16677542	16677548
MA0165.1	Abd-B	6.50671	0.860283	3R:16676200..16678399	1342	1348	-	attatta	16677542	16677548
MA0457.1	PHDP	6.24235	0.853258	3R:16676200..16678399	1342	1348	-	attatta	16677542	16677548
MA0234.1	oc	10.3923	1	3R:16676200..16678399	1345	1350	+	taatcc	16677545	16677550
MA0190.1	Gsc	10.1656	1	3R:16676200..16678399	1345	1350	+	taatcc	16677545	16677550
MA0212.1	bcd	10.5191	1	3R:16676200..16678399	1345	1350	+	taatcc	16677545	16677550
MA0201.1	Ptx1	8.20192	0.870991	3R:16676200..16678399	1344	1350	+	ataatcc	16677544	16677550
MA0915.1	dve	12.3597	0.990127	3R:16676200..16678399	1344	1351	+	ataatcca	16677544	16677551
MA0183.1	HHEX	6.46995	0.854115	3R:16676200..16678399	1345	1352	-	atggatta	16677545	16677552
MA0199.1	Optix	8.73694	1	3R:16676200..16678399	1352	1356	+	tgata	16677552	16677556
MA0204.1	Six4	9.59248	1	3R:16676200..16678399	1352	1357	+	tgatac	16677552	16677557
MA0246.1	so	10.3258	1	3R:16676200..16678399	1352	1357	+	tgatac	16677552	16677557
MA0210.1	ara	6.45422	0.950245	3R:16676200..16678399	1354	1358	+	ataca	16677554	16677558
MA0233.1	mirr	6.37303	0.934953	3R:16676200..16678399	1354	1358	+	ataca	16677554	16677558
MA0015.1	Cf2	8.54985	0.85994	3R:16676200..16678399	1354	1363	-	aaatatgtat	16677554	16677563
MA0182.1	CG4328-RA	5.82045	0.874095	3R:16676200..16678399	1377	1383	-	aatatgg	16677577	16677583
MA0094.1	Ubx	6.91669	1	3R:16676200..16678399	1381	1384	-	taat	16677581	16677584
MA0182.1	CG4328-RA	5.61553	0.866436	3R:16676200..16678399	1378	1384	+	catatta	16677578	16677584
MA0254.1	vvl	6.83707	0.931502	3R:16676200..16678399	1380	1385	+	tattaa	16677580	16677585
MA0173.1	CG11617	7.48157	0.853122	3R:16676200..16678399	1379	1385	-	ttaatat	16677579	16677585
MA0457.1	PHDP	6.16034	0.850043	3R:16676200..16678399	1379	1385	-	ttaatat	16677579	16677585
MA0094.1	Ubx	6.91669	1	3R:16676200..16678399	1383	1386	+	taat	16677583	16677586
MA0206.1	abd-A	7.22126	0.861536	3R:16676200..16678399	1382	1388	+	ttaatgc	16677582	16677588
MA0225.1	ftz	7.02664	0.861245	3R:16676200..16678399	1382	1388	+	ttaatgc	16677582	16677588
MA0214.1	bsh	6.27568	0.859663	3R:16676200..16678399	1382	1388	+	ttaatgc	16677582	16677588
MA0219.1	ems	5.92377	0.855067	3R:16676200..16678399	1382	1388	+	ttaatgc	16677582	16677588
MA0166.1	Antp	7.32517	0.85496	3R:16676200..16678399	1382	1388	+	ttaatgc	16677582	16677588
MA0203.1	Scr	7.11983	0.854947	3R:16676200..16678399	1382	1388	+	ttaatgc	16677582	16677588
MA0201.1	Ptx1	7.71972	0.854434	3R:16676200..16678399	1382	1388	+	ttaatgc	16677582	16677588
MA0186.1	Dfd	7.39339	0.853979	3R:16676200..16678399	1382	1388	+	ttaatgc	16677582	16677588
MA0215.1	btn	6.79547	0.853121	3R:16676200..16678399	1382	1388	+	ttaatgc	16677582	16677588
MA0221.1	eve	5.88788	0.851499	3R:16676200..16678399	1382	1388	+	ttaatgc	16677582	16677588
MA0170.1	C15	5.73507	0.850359	3R:16676200..16678399	1382	1388	+	ttaatgc	16677582	16677588
MA0244.1	slbo	7.63936	0.894764	3R:16676200..16678399	1389	1396	+	attgcaac	16677589	16677596
MA0211.1	bap	8.58697	0.88567	3R:16676200..16678399	1397	1403	-	ttaagag	16677597	16677603
MA0196.1	NK7.1	6.82663	0.872728	3R:16676200..16678399	1397	1403	-	ttaagag	16677597	16677603
MA0094.1	Ubx	6.91669	1	3R:16676200..16678399	1401	1404	+	taat	16677601	16677604
MA0206.1	abd-A	7.22126	0.861536	3R:16676200..16678399	1400	1406	+	ttaatgc	16677600	16677606
MA0225.1	ftz	7.02664	0.861245	3R:16676200..16678399	1400	1406	+	ttaatgc	16677600	16677606
MA0214.1	bsh	6.27568	0.859663	3R:16676200..16678399	1400	1406	+	ttaatgc	16677600	16677606
MA0219.1	ems	5.92377	0.855067	3R:16676200..16678399	1400	1406	+	ttaatgc	16677600	16677606
MA0166.1	Antp	7.32517	0.85496	3R:16676200..16678399	1400	1406	+	ttaatgc	16677600	16677606
MA0203.1	Scr	7.11983	0.854947	3R:16676200..16678399	1400	1406	+	ttaatgc	16677600	16677606
MA0201.1	Ptx1	7.71972	0.854434	3R:16676200..16678399	1400	1406	+	ttaatgc	16677600	16677606
MA0186.1	Dfd	7.39339	0.853979	3R:16676200..16678399	1400	1406	+	ttaatgc	16677600	16677606
MA0215.1	btn	6.79547	0.853121	3R:16676200..16678399	1400	1406	+	ttaatgc	16677600	16677606
MA0221.1	eve	5.88788	0.851499	3R:16676200..16678399	1400	1406	+	ttaatgc	16677600	16677606
MA0170.1	C15	5.73507	0.850359	3R:16676200..16678399	1400	1406	+	ttaatgc	16677600	16677606
MA0218.1	ct	5.68071	0.862625	3R:16676200..16678399	1418	1423	-	ttgaag	16677618	16677623
MA0183.1	HHEX	6.58511	0.857902	3R:16676200..16678399	1416	1423	-	ttgaagaa	16677616	16677623
MA0244.1	slbo	6.50595	0.850072	3R:16676200..16678399	1417	1424	-	attgaaga	16677617	16677624
MA0182.1	CG4328-RA	7.24963	0.927506	3R:16676200..16678399	1421	1427	-	aaaattg	16677621	16677627
MA0254.1	vvl	6.24562	0.903244	3R:16676200..16678399	1430	1435	+	cattca	16677630	16677635
MA0211.1	bap	7.65105	0.854191	3R:16676200..16678399	1432	1438	+	ttcagtg	16677632	16677638
MA0193.1	schlank	7.71288	0.912252	3R:16676200..16678399	1443	1449	+	ctactat	16677643	16677649
MA0011.1	br(var.2)	10.2163	1	3R:16676200..16678399	1444	1451	+	tactattt	16677644	16677651
MA0231.1	lbe	6.10919	0.88643	3R:16676200..16678399	1447	1452	-	taaata	16677647	16677652
MA0189.1	E5	6.03226	0.853019	3R:16676200..16678399	1446	1452	+	ctattta	16677646	16677652
MA0170.1	C15	8.9577	0.971142	3R:16676200..16678399	1447	1453	-	ttaaata	16677647	16677653
MA0196.1	NK7.1	7.53781	0.896963	3R:16676200..16678399	1447	1453	-	ttaaata	16677647	16677653
MA0230.1	lab	8.25623	0.890948	3R:16676200..16678399	1447	1453	-	ttaaata	16677647	16677653
MA0206.1	abd-A	7.9393	0.887362	3R:16676200..16678399	1447	1453	-	ttaaata	16677647	16677653
MA0189.1	E5	6.22946	0.859902	3R:16676200..16678399	1447	1453	-	ttaaata	16677647	16677653
MA0168.1	B-H1	6.60629	0.859152	3R:16676200..16678399	1447	1453	-	ttaaata	16677647	16677653
MA0194.1	Lim1	8.03565	0.855969	3R:16676200..16678399	1447	1453	-	ttaaata	16677647	16677653
MA0208.1	al	7.90732	0.855366	3R:16676200..16678399	1447	1453	+	tatttaa	16677647	16677653
MA0172.1	CG11294	7.77522	0.854609	3R:16676200..16678399	1447	1453	-	ttaaata	16677647	16677653
MA0178.1	CG32105	7.06461	0.853253	3R:16676200..16678399	1447	1453	-	ttaaata	16677647	16677653
MA0167.1	Awh	6.4772	0.85027	3R:16676200..16678399	1447	1453	-	ttaaata	16677647	16677653
MA0211.1	bap	8.14367	0.87076	3R:16676200..16678399	1450	1456	+	ttaagtt	16677650	16677656
MA0173.1	CG11617	7.48157	0.853122	3R:16676200..16678399	1452	1458	-	ttaactt	16677652	16677658
MA0218.1	ct	5.49028	0.85457	3R:16676200..16678399	1454	1459	-	tttaac	16677654	16677659
MA0218.1	ct	5.42049	0.851617	3R:16676200..16678399	1455	1460	+	ttaaag	16677655	16677660
MA0248.1	tup	6.8056	0.869118	3R:16676200..16678399	1464	1470	-	ataagtg	16677664	16677670
MA0196.1	NK7.1	6.50162	0.861653	3R:16676200..16678399	1464	1470	-	ataagtg	16677664	16677670
MA0211.1	bap	7.71193	0.856239	3R:16676200..16678399	1464	1470	-	ataagtg	16677664	16677670
MA0094.1	Ubx	4.20453	0.851036	3R:16676200..16678399	1467	1470	+	ttat	16677667	16677670
MA0201.1	Ptx1	7.71972	0.854434	3R:16676200..16678399	1467	1473	+	ttattcc	16677667	16677673
MA0916.1	Ets21C	6.68692	0.853764	3R:16676200..16678399	1469	1476	-	ccgggaat	16677669	16677676
MA0193.1	schlank	6.36277	0.86232	3R:16676200..16678399	1483	1489	+	ccaccac	16677683	16677689
MA0193.1	schlank	6.75776	0.876928	3R:16676200..16678399	1486	1492	+	ccaccga	16677686	16677692
MA0185.1	Deaf1	6.32093	0.924901	3R:16676200..16678399	1493	1498	+	ttcgta	16677693	16677698
MA0254.1	vvl	5.59701	0.872255	3R:16676200..16678399	1493	1498	-	tacgaa	16677693	16677698
MA0210.1	ara	6.45422	0.950245	3R:16676200..16678399	1498	1502	+	ataca	16677698	16677702
MA0233.1	mirr	6.37303	0.934953	3R:16676200..16678399	1498	1502	+	ataca	16677698	16677702
MA0254.1	vvl	5.22875	0.85466	3R:16676200..16678399	1497	1502	+	tataca	16677697	16677702
MA0094.1	Ubx	6.91669	1	3R:16676200..16678399	1509	1512	-	taat	16677709	16677712
MA0011.1	br(var.2)	7.69831	0.890777	3R:16676200..16678399	1505	1512	+	ttctatta	16677705	16677712
MA0183.1	HHEX	7.55295	0.889724	3R:16676200..16678399	1505	1512	+	ttctatta	16677705	16677712
MA0182.1	CG4328-RA	5.88736	0.876595	3R:16676200..16678399	1506	1512	+	tctatta	16677706	16677712
MA0448.1	H2.0	5.71074	0.854175	3R:16676200..16678399	1506	1512	+	tctatta	16677706	16677712
MA0174.1	Dbx	5.97552	0.850516	3R:16676200..16678399	1506	1512	+	tctatta	16677706	16677712
MA0444.1	CG34031	10.4028	0.961359	3R:16676200..16678399	1507	1513	-	ttaatag	16677707	16677713
MA0196.1	NK7.1	8.91111	0.943759	3R:16676200..16678399	1507	1513	-	ttaatag	16677707	16677713
MA0171.1	CG11085	9.37841	0.936183	3R:16676200..16678399	1507	1513	-	ttaatag	16677707	16677713
MA0254.1	vvl	6.83707	0.931502	3R:16676200..16678399	1508	1513	+	tattaa	16677708	16677713
MA0175.1	lms	8.61243	0.930622	3R:16676200..16678399	1507	1513	-	ttaatag	16677707	16677713
MA0169.1	B-H2	9.00406	0.926042	3R:16676200..16678399	1507	1513	-	ttaatag	16677707	16677713
MA0248.1	tup	7.9576	0.914506	3R:16676200..16678399	1507	1513	-	ttaatag	16677707	16677713
MA0245.1	slou	7.93863	0.913086	3R:16676200..16678399	1507	1513	-	ttaatag	16677707	16677713
MA0448.1	H2.0	7.1451	0.908771	3R:16676200..16678399	1507	1513	-	ttaatag	16677707	16677713
MA0168.1	B-H1	7.8155	0.902488	3R:16676200..16678399	1507	1513	-	ttaatag	16677707	16677713
MA0250.1	unc-4	7.9807	0.881019	3R:16676200..16678399	1507	1513	-	ttaatag	16677707	16677713
MA0214.1	bsh	6.79025	0.88021	3R:16676200..16678399	1507	1513	-	ttaatag	16677707	16677713
MA0189.1	E5	6.66725	0.875182	3R:16676200..16678399	1507	1513	-	ttaatag	16677707	16677713
MA0170.1	C15	6.24415	0.869439	3R:16676200..16678399	1507	1513	-	ttaatag	16677707	16677713
MA0181.1	Vsx1	7.19728	0.866066	3R:16676200..16678399	1507	1513	-	ttaatag	16677707	16677713
MA0192.1	Hmx	7.59601	0.860371	3R:16676200..16678399	1507	1513	-	ttaatag	16677707	16677713
MA0216.1	cad	6.25121	0.854944	3R:16676200..16678399	1507	1513	-	ttaatag	16677707	16677713
MA0457.1	PHDP	6.16034	0.850043	3R:16676200..16678399	1507	1513	-	ttaatag	16677707	16677713
MA0170.1	C15	7.62311	0.921122	3R:16676200..16678399	1510	1516	+	ttaactg	16677710	16677716
MA0231.1	lbe	6.19828	0.890713	3R:16676200..16678399	1511	1516	+	taactg	16677711	16677716
MA0214.1	bsh	6.79025	0.88021	3R:16676200..16678399	1510	1516	+	ttaactg	16677710	16677716
MA0232.1	lbl	6.21201	0.873749	3R:16676200..16678399	1511	1516	+	taactg	16677711	16677716
MA0168.1	B-H1	6.91024	0.870045	3R:16676200..16678399	1510	1516	+	ttaactg	16677710	16677716
MA0196.1	NK7.1	6.34594	0.856348	3R:16676200..16678399	1510	1516	+	ttaactg	16677710	16677716
MA0444.1	CG34031	7.27024	0.855683	3R:16676200..16678399	1510	1516	+	ttaactg	16677710	16677716
MA0192.1	Hmx	7.44494	0.855122	3R:16676200..16678399	1510	1516	+	ttaactg	16677710	16677716
MA0211.1	bap	7.65105	0.854191	3R:16676200..16678399	1510	1516	+	ttaactg	16677710	16677716
MA0169.1	B-H2	7.06192	0.852814	3R:16676200..16678399	1510	1516	+	ttaactg	16677710	16677716
MA0126.1	ovo	8.12601	0.881996	3R:16676200..16678399	1509	1517	+	attaactga	16677709	16677717
MA0239.1	prd	8.12601	0.881996	3R:16676200..16678399	1509	1517	+	attaactga	16677709	16677717
MA0217.1	caup	7.88151	1	3R:16676200..16678399	1518	1522	-	taaca	16677718	16677722
MA0210.1	ara	7.51791	1	3R:16676200..16678399	1518	1522	-	taaca	16677718	16677722
MA0233.1	mirr	7.704	0.996821	3R:16676200..16678399	1518	1522	-	taaca	16677718	16677722
MA0173.1	CG11617	11.6102	1	3R:16676200..16678399	1517	1523	-	ttaacat	16677717	16677723
MA0218.1	ct	5.49028	0.85457	3R:16676200..16678399	1519	1524	-	tttaac	16677719	16677724
MA0243.1	sd	7.10877	0.853071	3R:16676200..16678399	1517	1528	-	taaatttaacat	16677717	16677728
MA0094.1	Ubx	6.91669	1	3R:16676200..16678399	1527	1530	+	taat	16677727	16677730
MA0457.1	PHDP	9.14108	0.966907	3R:16676200..16678399	1526	1532	+	ttaattt	16677726	16677732
MA0197.1	nub	9.35138	0.948624	3R:16676200..16678399	1525	1532	+	tttaattt	16677725	16677732
MA0236.1	otp	8.49048	0.912558	3R:16676200..16678399	1526	1532	+	ttaattt	16677726	16677732
MA0226.1	hbn	8.66739	0.911081	3R:16676200..16678399	1526	1532	+	ttaattt	16677726	16677732
MA0179.1	CG32532	8.24687	0.90481	3R:16676200..16678399	1526	1532	+	ttaattt	16677726	16677732
MA0181.1	Vsx1	7.99223	0.894912	3R:16676200..16678399	1526	1532	+	ttaattt	16677726	16677732
MA0167.1	Awh	7.84635	0.894058	3R:16676200..16678399	1526	1532	+	ttaattt	16677726	16677732
MA0248.1	tup	7.32017	0.889392	3R:16676200..16678399	1526	1532	+	ttaattt	16677726	16677732
MA0198.1	OdsH	7.65421	0.884876	3R:16676200..16678399	1526	1532	+	ttaattt	16677726	16677732
MA0170.1	C15	6.38049	0.874549	3R:16676200..16678399	1526	1532	+	ttaattt	16677726	16677732
MA0221.1	eve	6.51864	0.874405	3R:16676200..16678399	1526	1532	+	ttaattt	16677726	16677732
MA0094.2	Ubx	8.29444	0.873865	3R:16676200..16678399	1525	1532	+	tttaattt	16677725	16677732
MA0176.1	CG15696-RA	6.93669	0.872598	3R:16676200..16678399	1526	1532	+	ttaattt	16677726	16677732
MA0448.1	H2.0	6.14586	0.870737	3R:16676200..16678399	1526	1532	+	ttaattt	16677726	16677732
MA0245.1	slou	6.82051	0.870043	3R:16676200..16678399	1526	1532	+	ttaattt	16677726	16677732
MA0220.1	en	7.1528	0.868163	3R:16676200..16678399	1526	1532	+	ttaattt	16677726	16677732
MA0214.1	bsh	6.46832	0.867355	3R:16676200..16678399	1526	1532	+	ttaattt	16677726	16677732
MA0229.1	inv	7.99117	0.866317	3R:16676200..16678399	1525	1532	+	tttaattt	16677725	16677732
MA0250.1	unc-4	7.55691	0.865743	3R:16676200..16678399	1526	1532	+	ttaattt	16677726	16677732
MA0175.1	lms	6.85553	0.865414	3R:16676200..16678399	1526	1532	+	ttaattt	16677726	16677732
MA0196.1	NK7.1	6.5729	0.864082	3R:16676200..16678399	1526	1532	+	ttaattt	16677726	16677732
MA0251.1	unpg	7.07648	0.863377	3R:16676200..16678399	1526	1532	+	ttaattt	16677726	16677732
MA0202.1	Rx	7.04961	0.86328	3R:16676200..16678399	1526	1532	+	ttaattt	16677726	16677732
MA0192.1	Hmx	7.67792	0.863217	3R:16676200..16678399	1526	1532	+	ttaattt	16677726	16677732
MA0183.1	HHEX	6.71647	0.862221	3R:16676200..16678399	1525	1532	+	tttaattt	16677725	16677732
MA0165.1	Abd-B	6.5567	0.862084	3R:16676200..16678399	1526	1532	+	ttaattt	16677726	16677732
MA0178.1	CG32105	7.31126	0.862016	3R:16676200..16678399	1526	1532	+	ttaattt	16677726	16677732
MA0240.1	repo	7.61879	0.861603	3R:16676200..16678399	1526	1532	+	ttaattt	16677726	16677732
MA0225.1	ftz	7.02664	0.861245	3R:16676200..16678399	1526	1532	+	ttaattt	16677726	16677732
MA0206.1	abd-A	7.15047	0.85899	3R:16676200..16678399	1526	1532	+	ttaattt	16677726	16677732
MA0200.1	Pph13	7.00323	0.858877	3R:16676200..16678399	1526	1532	+	ttaattt	16677726	16677732
MA0194.1	Lim1	8.1134	0.858656	3R:16676200..16678399	1526	1532	+	ttaattt	16677726	16677732
MA0444.1	CG34031	7.33099	0.857732	3R:16676200..16678399	1526	1532	+	ttaattt	16677726	16677732
MA0208.1	al	7.90732	0.855366	3R:16676200..16678399	1526	1532	-	aaattaa	16677726	16677732
MA0215.1	btn	6.85415	0.855236	3R:16676200..16678399	1526	1532	+	ttaattt	16677726	16677732
MA0172.1	CG11294	7.77522	0.854609	3R:16676200..16678399	1526	1532	+	ttaattt	16677726	16677732
MA0191.1	HGTX	6.88965	0.854315	3R:16676200..16678399	1526	1532	+	ttaattt	16677726	16677732
MA0182.1	CG4328-RA	5.25565	0.852987	3R:16676200..16678399	1526	1532	+	ttaattt	16677726	16677732
MA0230.1	lab	7.16876	0.851418	3R:16676200..16678399	1526	1532	+	ttaattt	16677726	16677732
MA0195.1	Lim3	8.16673	0.931942	3R:16676200..16678399	1527	1533	-	taaatta	16677727	16677733
MA0182.1	CG4328-RA	7.35369	0.931395	3R:16676200..16678399	1527	1533	-	taaatta	16677727	16677733
MA0219.1	ems	7.40763	0.912306	3R:16676200..16678399	1527	1533	-	taaatta	16677727	16677733
MA0178.1	CG32105	8.64575	0.909424	3R:16676200..16678399	1527	1533	-	taaatta	16677727	16677733
MA0174.1	Dbx	7.19792	0.897287	3R:16676200..16678399	1527	1533	-	taaatta	16677727	16677733
MA0176.1	CG15696-RA	7.50189	0.892478	3R:16676200..16678399	1527	1533	-	taaatta	16677727	16677733
MA0189.1	E5	7.07743	0.889499	3R:16676200..16678399	1527	1533	-	taaatta	16677727	16677733
MA0225.1	ftz	7.72272	0.886478	3R:16676200..16678399	1527	1533	-	taaatta	16677727	16677733
MA0448.1	H2.0	6.38675	0.879906	3R:16676200..16678399	1527	1533	-	taaatta	16677727	16677733
MA0251.1	unpg	7.50027	0.878922	3R:16676200..16678399	1527	1533	-	taaatta	16677727	16677733
MA0240.1	repo	8.08758	0.877518	3R:16676200..16678399	1527	1533	-	taaatta	16677727	16677733
MA0167.1	Awh	7.18425	0.872883	3R:16676200..16678399	1527	1533	-	taaatta	16677727	16677733
MA0012.1	br(var.3)	8.46485	0.871673	3R:16676200..16678399	1523	1533	-	taaattaaatt	16677723	16677733
MA0257.1	zen2	6.99763	0.869466	3R:16676200..16678399	1527	1533	-	taaatta	16677727	16677733
MA0209.1	ap	7.15489	0.868619	3R:16676200..16678399	1527	1533	-	taaatta	16677727	16677733
MA0221.1	eve	6.23163	0.863982	3R:16676200..16678399	1527	1533	-	taaatta	16677727	16677733
MA0187.1	Dll	6.38897	0.862992	3R:16676200..16678399	1527	1533	+	taattta	16677727	16677733
MA0208.1	al	8.12837	0.862907	3R:16676200..16678399	1527	1533	+	taattta	16677727	16677733
MA0172.1	CG11294	7.96827	0.86155	3R:16676200..16678399	1527	1533	-	taaatta	16677727	16677733
MA0194.1	Lim1	8.03565	0.855969	3R:16676200..16678399	1527	1533	-	taaatta	16677727	16677733
MA0230.1	lab	7.16876	0.851418	3R:16676200..16678399	1527	1533	-	taaatta	16677727	16677733
MA0206.1	abd-A	6.9034	0.850104	3R:16676200..16678399	1527	1533	-	taaatta	16677727	16677733
MA0183.1	HHEX	7.42177	0.88541	3R:16676200..16678399	1527	1534	-	ttaaatta	16677727	16677734
MA0197.1	nub	7.3897	0.876097	3R:16676200..16678399	1527	1534	-	ttaaatta	16677727	16677734
MA0094.2	Ubx	7.81224	0.857677	3R:16676200..16678399	1527	1534	-	ttaaatta	16677727	16677734
MA0094.1	Ubx	6.91669	1	3R:16676200..16678399	1532	1535	+	taat	16677732	16677735
MA0457.1	PHDP	9.14108	0.966907	3R:16676200..16678399	1531	1537	+	ttaattt	16677731	16677737
MA0197.1	nub	9.35138	0.948624	3R:16676200..16678399	1530	1537	+	tttaattt	16677730	16677737
MA0236.1	otp	8.49048	0.912558	3R:16676200..16678399	1531	1537	+	ttaattt	16677731	16677737
MA0226.1	hbn	8.66739	0.911081	3R:16676200..16678399	1531	1537	+	ttaattt	16677731	16677737
MA0179.1	CG32532	8.24687	0.90481	3R:16676200..16678399	1531	1537	+	ttaattt	16677731	16677737
MA0181.1	Vsx1	7.99223	0.894912	3R:16676200..16678399	1531	1537	+	ttaattt	16677731	16677737
MA0167.1	Awh	7.84635	0.894058	3R:16676200..16678399	1531	1537	+	ttaattt	16677731	16677737
MA0248.1	tup	7.32017	0.889392	3R:16676200..16678399	1531	1537	+	ttaattt	16677731	16677737
MA0198.1	OdsH	7.65421	0.884876	3R:16676200..16678399	1531	1537	+	ttaattt	16677731	16677737
MA0170.1	C15	6.38049	0.874549	3R:16676200..16678399	1531	1537	+	ttaattt	16677731	16677737
MA0221.1	eve	6.51864	0.874405	3R:16676200..16678399	1531	1537	+	ttaattt	16677731	16677737
MA0094.2	Ubx	8.29444	0.873865	3R:16676200..16678399	1530	1537	+	tttaattt	16677730	16677737
MA0176.1	CG15696-RA	6.93669	0.872598	3R:16676200..16678399	1531	1537	+	ttaattt	16677731	16677737
MA0448.1	H2.0	6.14586	0.870737	3R:16676200..16678399	1531	1537	+	ttaattt	16677731	16677737
MA0245.1	slou	6.82051	0.870043	3R:16676200..16678399	1531	1537	+	ttaattt	16677731	16677737
MA0220.1	en	7.1528	0.868163	3R:16676200..16678399	1531	1537	+	ttaattt	16677731	16677737
MA0214.1	bsh	6.46832	0.867355	3R:16676200..16678399	1531	1537	+	ttaattt	16677731	16677737
MA0229.1	inv	7.99117	0.866317	3R:16676200..16678399	1530	1537	+	tttaattt	16677730	16677737
MA0250.1	unc-4	7.55691	0.865743	3R:16676200..16678399	1531	1537	+	ttaattt	16677731	16677737
MA0175.1	lms	6.85553	0.865414	3R:16676200..16678399	1531	1537	+	ttaattt	16677731	16677737
MA0196.1	NK7.1	6.5729	0.864082	3R:16676200..16678399	1531	1537	+	ttaattt	16677731	16677737
MA0251.1	unpg	7.07648	0.863377	3R:16676200..16678399	1531	1537	+	ttaattt	16677731	16677737
MA0202.1	Rx	7.04961	0.86328	3R:16676200..16678399	1531	1537	+	ttaattt	16677731	16677737
MA0192.1	Hmx	7.67792	0.863217	3R:16676200..16678399	1531	1537	+	ttaattt	16677731	16677737
MA0183.1	HHEX	6.71647	0.862221	3R:16676200..16678399	1530	1537	+	tttaattt	16677730	16677737
MA0165.1	Abd-B	6.5567	0.862084	3R:16676200..16678399	1531	1537	+	ttaattt	16677731	16677737
MA0178.1	CG32105	7.31126	0.862016	3R:16676200..16678399	1531	1537	+	ttaattt	16677731	16677737
MA0240.1	repo	7.61879	0.861603	3R:16676200..16678399	1531	1537	+	ttaattt	16677731	16677737
MA0225.1	ftz	7.02664	0.861245	3R:16676200..16678399	1531	1537	+	ttaattt	16677731	16677737
MA0206.1	abd-A	7.15047	0.85899	3R:16676200..16678399	1531	1537	+	ttaattt	16677731	16677737
MA0200.1	Pph13	7.00323	0.858877	3R:16676200..16678399	1531	1537	+	ttaattt	16677731	16677737
MA0194.1	Lim1	8.1134	0.858656	3R:16676200..16678399	1531	1537	+	ttaattt	16677731	16677737
MA0444.1	CG34031	7.33099	0.857732	3R:16676200..16678399	1531	1537	+	ttaattt	16677731	16677737
MA0208.1	al	7.90732	0.855366	3R:16676200..16678399	1531	1537	-	aaattaa	16677731	16677737
MA0215.1	btn	6.85415	0.855236	3R:16676200..16678399	1531	1537	+	ttaattt	16677731	16677737
MA0172.1	CG11294	7.77522	0.854609	3R:16676200..16678399	1531	1537	+	ttaattt	16677731	16677737
MA0191.1	HGTX	6.88965	0.854315	3R:16676200..16678399	1531	1537	+	ttaattt	16677731	16677737
MA0182.1	CG4328-RA	5.25565	0.852987	3R:16676200..16678399	1531	1537	+	ttaattt	16677731	16677737
MA0230.1	lab	7.16876	0.851418	3R:16676200..16678399	1531	1537	+	ttaattt	16677731	16677737
MA0195.1	Lim3	8.16673	0.931942	3R:16676200..16678399	1532	1538	-	taaatta	16677732	16677738
MA0182.1	CG4328-RA	7.35369	0.931395	3R:16676200..16678399	1532	1538	-	taaatta	16677732	16677738
MA0219.1	ems	7.40763	0.912306	3R:16676200..16678399	1532	1538	-	taaatta	16677732	16677738
MA0178.1	CG32105	8.64575	0.909424	3R:16676200..16678399	1532	1538	-	taaatta	16677732	16677738
MA0174.1	Dbx	7.19792	0.897287	3R:16676200..16678399	1532	1538	-	taaatta	16677732	16677738
MA0176.1	CG15696-RA	7.50189	0.892478	3R:16676200..16678399	1532	1538	-	taaatta	16677732	16677738
MA0189.1	E5	7.07743	0.889499	3R:16676200..16678399	1532	1538	-	taaatta	16677732	16677738
MA0225.1	ftz	7.72272	0.886478	3R:16676200..16678399	1532	1538	-	taaatta	16677732	16677738
MA0448.1	H2.0	6.38675	0.879906	3R:16676200..16678399	1532	1538	-	taaatta	16677732	16677738
MA0251.1	unpg	7.50027	0.878922	3R:16676200..16678399	1532	1538	-	taaatta	16677732	16677738
MA0240.1	repo	8.08758	0.877518	3R:16676200..16678399	1532	1538	-	taaatta	16677732	16677738
MA0167.1	Awh	7.18425	0.872883	3R:16676200..16678399	1532	1538	-	taaatta	16677732	16677738
MA0012.1	br(var.3)	8.46485	0.871673	3R:16676200..16678399	1528	1538	-	taaattaaatt	16677728	16677738
MA0257.1	zen2	6.99763	0.869466	3R:16676200..16678399	1532	1538	-	taaatta	16677732	16677738
MA0209.1	ap	7.15489	0.868619	3R:16676200..16678399	1532	1538	-	taaatta	16677732	16677738
MA0221.1	eve	6.23163	0.863982	3R:16676200..16678399	1532	1538	-	taaatta	16677732	16677738
MA0187.1	Dll	6.38897	0.862992	3R:16676200..16678399	1532	1538	+	taattta	16677732	16677738
MA0208.1	al	8.12837	0.862907	3R:16676200..16678399	1532	1538	+	taattta	16677732	16677738
MA0172.1	CG11294	7.96827	0.86155	3R:16676200..16678399	1532	1538	-	taaatta	16677732	16677738
MA0194.1	Lim1	8.03565	0.855969	3R:16676200..16678399	1532	1538	-	taaatta	16677732	16677738
MA0230.1	lab	7.16876	0.851418	3R:16676200..16678399	1532	1538	-	taaatta	16677732	16677738
MA0206.1	abd-A	6.9034	0.850104	3R:16676200..16678399	1532	1538	-	taaatta	16677732	16677738
MA0183.1	HHEX	7.42177	0.88541	3R:16676200..16678399	1532	1539	-	ttaaatta	16677732	16677739
MA0197.1	nub	7.3897	0.876097	3R:16676200..16678399	1532	1539	-	ttaaatta	16677732	16677739
MA0094.2	Ubx	7.81224	0.857677	3R:16676200..16678399	1532	1539	-	ttaaatta	16677732	16677739
MA0094.1	Ubx	6.91669	1	3R:16676200..16678399	1537	1540	+	taat	16677737	16677740
MA0254.1	vvl	6.83707	0.931502	3R:16676200..16678399	1536	1541	-	tattaa	16677736	16677741
MA0216.1	cad	7.40178	0.89439	3R:16676200..16678399	1535	1541	+	tttaata	16677735	16677741
MA0170.1	C15	6.40808	0.875583	3R:16676200..16678399	1535	1541	+	tttaata	16677735	16677741
MA0013.1	br(var.4)	8.4431	0.854538	3R:16676200..16678399	1531	1541	-	tattaaattaa	16677731	16677741
MA0201.1	Ptx1	7.71972	0.854434	3R:16676200..16678399	1536	1542	+	ttaatac	16677736	16677742
MA0210.1	ara	6.45422	0.950245	3R:16676200..16678399	1539	1543	+	ataca	16677739	16677743
MA0233.1	mirr	6.37303	0.934953	3R:16676200..16678399	1539	1543	+	ataca	16677739	16677743
MA0174.1	Dbx	5.97552	0.850516	3R:16676200..16678399	1537	1543	-	tgtatta	16677737	16677743
MA0183.1	HHEX	7.73877	0.895833	3R:16676200..16678399	1537	1544	-	ttgtatta	16677737	16677744
MA0217.1	caup	5.23446	0.861061	3R:16676200..16678399	1542	1546	+	caaca	16677742	16677746
MA0233.1	mirr	4.71831	0.858035	3R:16676200..16678399	1542	1546	+	caaca	16677742	16677746
MA0233.1	mirr	7.77238	1	3R:16676200..16678399	1553	1557	+	aaaca	16677753	16677757
MA0210.1	ara	7.42747	0.99577	3R:16676200..16678399	1553	1557	+	aaaca	16677753	16677757
MA0217.1	caup	6.51874	0.92847	3R:16676200..16678399	1553	1557	+	aaaca	16677753	16677757
MA0217.1	caup	5.23446	0.861061	3R:16676200..16678399	1556	1560	+	caaca	16677756	16677760
MA0233.1	mirr	4.71831	0.858035	3R:16676200..16678399	1556	1560	+	caaca	16677756	16677760
MA1460.1	pho	8.99004	0.85898	3R:16676200..16678399	1567	1577	+	caatggacgcg	16677767	16677777	peak 3
MA0217.1	caup	5.23446	0.861061	3R:16676200..16678399	1578	1582	+	caaca	16677778	16677782
MA0233.1	mirr	4.71831	0.858035	3R:16676200..16678399	1578	1582	+	caaca	16677778	16677782
MA0011.1	br(var.2)	7.54747	0.884234	3R:16676200..16678399	1587	1594	-	taccattt	16677787	16677794
MA0173.1	CG11617	7.48157	0.853122	3R:16676200..16678399	1589	1595	-	ttaccat	16677789	16677795
MA0094.1	Ubx	6.91669	1	3R:16676200..16678399	1593	1596	+	taat	16677793	16677796
MA0231.1	lbe	7.22538	0.940088	3R:16676200..16678399	1593	1598	+	taataa	16677793	16677798
MA0448.1	H2.0	6.82508	0.89659	3R:16676200..16678399	1592	1598	+	gtaataa	16677792	16677798
MA0189.1	E5	7.12448	0.891141	3R:16676200..16678399	1592	1598	+	gtaataa	16677792	16677798
MA0232.1	lbl	6.5954	0.890052	3R:16676200..16678399	1593	1598	+	taataa	16677793	16677798
MA0224.1	exex	7.83795	0.884656	3R:16676200..16678399	1592	1598	+	gtaataa	16677792	16677798
MA0254.1	vvl	5.36859	0.861341	3R:16676200..16678399	1593	1598	+	taataa	16677793	16677798
MA0094.1	Ubx	4.20453	0.851036	3R:16676200..16678399	1595	1598	-	ttat	16677795	16677798
MA0182.1	CG4328-RA	7.09697	0.9218	3R:16676200..16678399	1593	1599	-	cttatta	16677793	16677799
MA0448.1	H2.0	7.15652	0.909206	3R:16676200..16678399	1593	1599	-	cttatta	16677793	16677799
MA0184.1	CG9876	8.13784	0.901047	3R:16676200..16678399	1593	1599	-	cttatta	16677793	16677799
MA0216.1	cad	7.25522	0.889366	3R:16676200..16678399	1593	1599	-	cttatta	16677793	16677799
MA0195.1	Lim3	6.72628	0.87566	3R:16676200..16678399	1593	1599	-	cttatta	16677793	16677799
MA0457.1	PHDP	6.72526	0.872191	3R:16676200..16678399	1593	1599	-	cttatta	16677793	16677799
MA0187.1	Dll	6.62169	0.871626	3R:16676200..16678399	1593	1599	+	taataag	16677793	16677799
MA0178.1	CG32105	7.17676	0.857238	3R:16676200..16678399	1593	1599	-	cttatta	16677793	16677799
MA0219.1	ems	5.97961	0.857221	3R:16676200..16678399	1593	1599	-	cttatta	16677793	16677799
MA0174.1	Dbx	5.97552	0.850516	3R:16676200..16678399	1593	1599	-	cttatta	16677793	16677799
MA0185.1	Deaf1	5.92175	0.903787	3R:16676200..16678399	1602	1607	-	ctcggt	16677802	16677807
MA0086.1	sna	7.27808	0.876118	3R:16676200..16678399	1614	1619	-	caggtt	16677814	16677819
MA0451.1	kni	10.5009	0.860297	3R:16676200..16678399	1617	1628	-	aatgtcgagcag	16677817	16677828
MA0094.1	Ubx	4.20453	0.851036	3R:16676200..16678399	1637	1640	-	ttat	16677837	16677840
MA0165.1	Abd-B	9.18121	0.956659	3R:16676200..16678399	1635	1641	-	tttatgg	16677835	16677841
MA0216.1	cad	9.09662	0.952497	3R:16676200..16678399	1635	1641	-	tttatgg	16677835	16677841
MA0182.1	CG4328-RA	7.40595	0.933348	3R:16676200..16678399	1635	1641	-	tttatgg	16677835	16677841
MA0174.1	Dbx	7.71249	0.916975	3R:16676200..16678399	1635	1641	-	tttatgg	16677835	16677841
MA0448.1	H2.0	7.11474	0.907615	3R:16676200..16678399	1635	1641	-	tttatgg	16677835	16677841
MA0170.1	C15	6.3963	0.875142	3R:16676200..16678399	1635	1641	-	tttatgg	16677835	16677841
MA0233.1	mirr	7.77238	1	3R:16676200..16678399	1639	1643	+	aaaca	16677839	16677843
MA0210.1	ara	7.42747	0.99577	3R:16676200..16678399	1639	1643	+	aaaca	16677839	16677843
MA0217.1	caup	6.51874	0.92847	3R:16676200..16678399	1639	1643	+	aaaca	16677839	16677843
MA0458.1	slp1	8.62257	0.859799	3R:16676200..16678399	1634	1644	-	ctgtttatgga	16677834	16677844
MA0126.1	ovo	7.71489	0.867362	3R:16676200..16678399	1637	1645	+	ataaacagt	16677837	16677845
MA0239.1	prd	7.71489	0.867362	3R:16676200..16678399	1637	1645	+	ataaacagt	16677837	16677845
MA0094.1	Ubx	6.91669	1	3R:16676200..16678399	1649	1652	-	taat	16677849	16677852
MA0187.1	Dll	9.94663	0.994993	3R:16676200..16678399	1646	1652	-	taattgc	16677846	16677852
MA0188.1	Dr	10.542	0.964799	3R:16676200..16678399	1646	1652	+	gcaatta	16677846	16677852
MA0232.1	lbl	7.84294	0.943103	3R:16676200..16678399	1647	1652	-	taattg	16677847	16677852
MA0231.1	lbe	6.063	0.88421	3R:16676200..16678399	1647	1652	-	taattg	16677847	16677852
MA0224.1	exex	6.83846	0.850094	3R:16676200..16678399	1646	1652	+	gcaatta	16677846	16677852
MA0250.1	unc-4	11.2816	1	3R:16676200..16678399	1647	1653	-	ttaattg	16677847	16677853
MA0176.1	CG15696-RA	10.5589	1	3R:16676200..16678399	1647	1653	-	ttaattg	16677847	16677853
MA0169.1	B-H2	10.9655	1	3R:16676200..16678399	1647	1653	-	ttaattg	16677847	16677853
MA0171.1	CG11085	10.9957	1	3R:16676200..16678399	1647	1653	-	ttaattg	16677847	16677853
MA0214.1	bsh	9.79025	1	3R:16676200..16678399	1647	1653	-	ttaattg	16677847	16677853
MA0245.1	slou	10.1964	1	3R:16676200..16678399	1647	1653	-	ttaattg	16677847	16677853
MA0175.1	lms	10.4817	1	3R:16676200..16678399	1647	1653	-	ttaattg	16677847	16677853
MA0168.1	B-H1	10.5364	1	3R:16676200..16678399	1647	1653	-	ttaattg	16677847	16677853
MA0192.1	Hmx	11.6144	1	3R:16676200..16678399	1647	1653	-	ttaattg	16677847	16677853
MA0444.1	CG34031	11.5482	1	3R:16676200..16678399	1647	1653	-	ttaattg	16677847	16677853
MA0196.1	NK7.1	10.5616	1	3R:16676200..16678399	1647	1653	-	ttaattg	16677847	16677853
MA0248.1	tup	10.1275	1	3R:16676200..16678399	1647	1653	-	ttaattg	16677847	16677853
MA0170.1	C15	9.59134	0.99489	3R:16676200..16678399	1647	1653	-	ttaattg	16677847	16677853
MA0179.1	CG32532	10.5953	0.991272	3R:16676200..16678399	1647	1653	-	ttaattg	16677847	16677853
MA0226.1	hbn	10.6509	0.98762	3R:16676200..16678399	1647	1653	-	ttaattg	16677847	16677853
MA0220.1	en	10.3763	0.98734	3R:16676200..16678399	1647	1653	-	ttaattg	16677847	16677853
MA0182.1	CG4328-RA	8.83513	0.986759	3R:16676200..16678399	1647	1653	-	ttaattg	16677847	16677853
MA0202.1	Rx	10.1703	0.969056	3R:16676200..16678399	1647	1653	-	ttaattg	16677847	16677853
MA0251.1	unpg	9.90635	0.967178	3R:16676200..16678399	1647	1653	-	ttaattg	16677847	16677853
MA0457.1	PHDP	9.14108	0.966907	3R:16676200..16678399	1647	1653	-	ttaattg	16677847	16677853
MA0198.1	OdsH	9.73212	0.9578	3R:16676200..16678399	1647	1653	-	ttaattg	16677847	16677853
MA0181.1	Vsx1	9.7153	0.957436	3R:16676200..16678399	1647	1653	-	ttaattg	16677847	16677853
MA0219.1	ems	8.45831	0.952835	3R:16676200..16678399	1647	1653	-	ttaattg	16677847	16677853
MA0240.1	repo	10.2722	0.95168	3R:16676200..16678399	1647	1653	-	ttaattg	16677847	16677853
MA0191.1	HGTX	9.34176	0.947112	3R:16676200..16678399	1647	1653	-	ttaattg	16677847	16677853
MA0216.1	cad	8.85169	0.9441	3R:16676200..16678399	1647	1653	-	ttaattg	16677847	16677853
MA0225.1	ftz	9.281	0.942965	3R:16676200..16678399	1647	1653	-	ttaattg	16677847	16677853
MA0178.1	CG32105	9.53489	0.941011	3R:16676200..16678399	1647	1653	-	ttaattg	16677847	16677853
MA0184.1	CG9876	9.15997	0.939707	3R:16676200..16678399	1647	1653	-	ttaattg	16677847	16677853
MA0448.1	H2.0	7.94713	0.939299	3R:16676200..16678399	1647	1653	-	ttaattg	16677847	16677853
MA0189.1	E5	8.49932	0.939127	3R:16676200..16678399	1647	1653	-	ttaattg	16677847	16677853
MA0195.1	Lim3	8.16673	0.931942	3R:16676200..16678399	1647	1653	-	ttaattg	16677847	16677853
MA0200.1	Pph13	8.73888	0.927863	3R:16676200..16678399	1647	1653	-	ttaattg	16677847	16677853
MA0236.1	otp	8.8918	0.927365	3R:16676200..16678399	1647	1653	-	ttaattg	16677847	16677853
MA0257.1	zen2	8.38594	0.920805	3R:16676200..16678399	1647	1653	-	ttaattg	16677847	16677853
MA0221.1	eve	7.7701	0.919852	3R:16676200..16678399	1647	1653	-	ttaattg	16677847	16677853
MA0174.1	Dbx	7.71249	0.916975	3R:16676200..16678399	1647	1653	-	ttaattg	16677847	16677853
MA0167.1	Awh	8.48649	0.91453	3R:16676200..16678399	1647	1653	-	ttaattg	16677847	16677853
MA0206.1	abd-A	8.67935	0.91398	3R:16676200..16678399	1647	1653	-	ttaattg	16677847	16677853
MA0209.1	ap	8.28325	0.909273	3R:16676200..16678399	1647	1653	-	ttaattg	16677847	16677853
MA0241.1	ro	8.6295	0.906024	3R:16676200..16678399	1647	1653	-	ttaattg	16677847	16677853
MA0224.1	exex	8.20016	0.897181	3R:16676200..16678399	1647	1653	-	ttaattg	16677847	16677853
MA0177.1	CG18599	7.80957	0.896284	3R:16676200..16678399	1647	1653	-	ttaattg	16677847	16677853
MA0228.1	ind	7.88794	0.892156	3R:16676200..16678399	1647	1653	-	ttaattg	16677847	16677853
MA0194.1	Lim1	9.07155	0.89177	3R:16676200..16678399	1647	1653	-	ttaattg	16677847	16677853
MA0215.1	btn	7.78736	0.888877	3R:16676200..16678399	1647	1653	-	ttaattg	16677847	16677853
MA0165.1	Abd-B	7.12466	0.882551	3R:16676200..16678399	1647	1653	-	ttaattg	16677847	16677853
MA0166.1	Antp	8.00325	0.879547	3R:16676200..16678399	1647	1653	-	ttaattg	16677847	16677853
MA0203.1	Scr	7.27595	0.86024	3R:16676200..16678399	1647	1653	-	ttaattg	16677847	16677853
MA0208.1	al	7.90732	0.855366	3R:16676200..16678399	1647	1653	+	caattaa	16677847	16677853
MA0172.1	CG11294	7.77522	0.854609	3R:16676200..16678399	1647	1653	-	ttaattg	16677847	16677853
MA0211.1	bap	7.65105	0.854191	3R:16676200..16678399	1647	1653	-	ttaattg	16677847	16677853
MA0230.1	lab	7.16876	0.851418	3R:16676200..16678399	1647	1653	-	ttaattg	16677847	16677853
MA0094.2	Ubx	10.965	0.963518	3R:16676200..16678399	1647	1654	-	tttaattg	16677847	16677854
MA0229.1	inv	10.5761	0.950611	3R:16676200..16678399	1647	1654	-	tttaattg	16677847	16677854
MA0183.1	HHEX	8.76535	0.929586	3R:16676200..16678399	1647	1654	-	tttaattg	16677847	16677854
MA0180.1	Vsx2	10.0987	0.894799	3R:16676200..16678399	1646	1654	-	tttaattgc	16677846	16677854
MA0197.1	nub	7.84493	0.892928	3R:16676200..16678399	1647	1654	-	tttaattg	16677847	16677854
MA0218.1	ct	8.66818	0.988993	3R:16676200..16678399	1650	1655	+	ttaaac	16677850	16677855
MA0216.2	cad	8.78169	0.891988	3R:16676200..16678399	1645	1655	+	tgcaattaaac	16677845	16677855
MA0094.1	Ubx	6.91669	1	3R:16676200..16678399	1656	1659	+	taat	16677856	16677859
MA0221.1	eve	9.97713	1	3R:16676200..16678399	1655	1661	+	ctaatga	16677855	16677861
MA0256.1	zen	11.0907	1	3R:16676200..16678399	1655	1661	+	ctaatga	16677855	16677861
MA0219.1	ems	9.36327	0.987744	3R:16676200..16678399	1655	1661	+	ctaatga	16677855	16677861
MA0238.1	pb	10.2789	0.98339	3R:16676200..16678399	1655	1661	+	ctaatga	16677855	16677861
MA0189.1	E5	9.65724	0.979542	3R:16676200..16678399	1655	1661	+	ctaatga	16677855	16677861
MA0228.1	ind	10.3115	0.977772	3R:16676200..16678399	1655	1661	+	ctaatga	16677855	16677861
MA0232.1	lbl	8.49402	0.97079	3R:16676200..16678399	1656	1661	+	taatga	16677856	16677861
MA0177.1	CG18599	9.80997	0.96784	3R:16676200..16678399	1655	1661	+	ctaatga	16677855	16677861
MA0203.1	Scr	10.4198	0.96684	3R:16676200..16678399	1655	1661	+	ctaatga	16677855	16677861
MA0209.1	ap	9.81052	0.9643	3R:16676200..16678399	1655	1661	+	ctaatga	16677855	16677861
MA0257.1	zen2	9.34305	0.956199	3R:16676200..16678399	1655	1661	+	ctaatga	16677855	16677861
MA0186.1	Dfd	9.85395	0.939901	3R:16676200..16678399	1655	1661	+	ctaatga	16677855	16677861
MA0195.1	Lim3	8.17839	0.932397	3R:16676200..16678399	1655	1661	+	ctaatga	16677855	16677861
MA0167.1	Awh	8.9885	0.930585	3R:16676200..16678399	1655	1661	+	ctaatga	16677855	16677861
MA0231.1	lbe	6.91544	0.925189	3R:16676200..16678399	1656	1661	+	taatga	16677856	16677861
MA0214.1	bsh	7.81625	0.921178	3R:16676200..16678399	1655	1661	+	ctaatga	16677855	16677861
MA0241.1	ro	8.93851	0.917004	3R:16676200..16678399	1655	1661	+	ctaatga	16677855	16677861
MA0230.1	lab	8.90371	0.914484	3R:16676200..16678399	1655	1661	+	ctaatga	16677855	16677861
MA0012.1	br(var.3)	9.74621	0.91376	3R:16676200..16678399	1651	1661	+	taaactaatga	16677851	16677861
MA0225.1	ftz	8.46277	0.913305	3R:16676200..16678399	1655	1661	+	ctaatga	16677855	16677861
MA0236.1	otp	8.43782	0.910616	3R:16676200..16678399	1655	1661	+	ctaatga	16677855	16677861
MA0181.1	Vsx1	8.2434	0.904026	3R:16676200..16678399	1655	1661	+	ctaatga	16677855	16677861
MA0245.1	slou	7.69968	0.903888	3R:16676200..16678399	1655	1661	+	ctaatga	16677855	16677861
MA0215.1	btn	8.179	0.902996	3R:16676200..16678399	1655	1661	+	ctaatga	16677855	16677861
MA0206.1	abd-A	8.29262	0.90007	3R:16676200..16678399	1655	1661	+	ctaatga	16677855	16677861
MA0175.1	lms	7.71864	0.897449	3R:16676200..16678399	1655	1661	+	ctaatga	16677855	16677861
MA0166.1	Antp	8.41828	0.894596	3R:16676200..16678399	1655	1661	+	ctaatga	16677855	16677861
MA0448.1	H2.0	6.67613	0.890921	3R:16676200..16678399	1655	1661	+	ctaatga	16677855	16677861
MA0191.1	HGTX	7.79286	0.888495	3R:16676200..16678399	1655	1661	+	ctaatga	16677855	16677861
MA0220.1	en	7.5167	0.881617	3R:16676200..16678399	1655	1661	+	ctaatga	16677855	16677861
MA0251.1	unpg	7.48076	0.878207	3R:16676200..16678399	1655	1661	+	ctaatga	16677855	16677861
MA0184.1	CG9876	7.50638	0.877163	3R:16676200..16678399	1655	1661	+	ctaatga	16677855	16677861
MA0457.1	PHDP	6.81256	0.875614	3R:16676200..16678399	1655	1661	+	ctaatga	16677855	16677861
MA0179.1	CG32532	7.05766	0.861027	3R:16676200..16678399	1655	1661	+	ctaatga	16677855	16677861
MA0170.1	C15	5.96847	0.859107	3R:16676200..16678399	1655	1661	+	ctaatga	16677855	16677861
MA0196.1	NK7.1	6.41929	0.858848	3R:16676200..16678399	1655	1661	+	ctaatga	16677855	16677861
MA0197.1	nub	6.75234	0.852533	3R:16676200..16678399	1654	1661	+	actaatga	16677854	16677861
MA0187.1	Dll	7.96582	0.921498	3R:16676200..16678399	1656	1662	+	taatgac	16677856	16677862
MA0224.1	exex	6.83846	0.850094	3R:16676200..16678399	1656	1662	-	gtcatta	16677856	16677862
MA0254.1	vvl	6.80226	0.929839	3R:16676200..16678399	1665	1670	-	taagca	16677865	16677870
MA0231.1	lbe	5.79942	0.871539	3R:16676200..16678399	1665	1670	-	taagca	16677865	16677870
MA0185.1	Deaf1	7.40292	0.982133	3R:16676200..16678399	1680	1685	+	ttcggc	16677880	16677885
MA0185.1	Deaf1	7.40292	0.982133	3R:16676200..16678399	1688	1693	+	ttcggc	16677888	16677893
MA0094.1	Ubx	4.20453	0.851036	3R:16676200..16678399	1695	1698	+	ttat	16677895	16677898
MA0165.1	Abd-B	9.18121	0.956659	3R:16676200..16678399	1694	1700	+	tttatgg	16677894	16677900
MA0216.1	cad	9.09662	0.952497	3R:16676200..16678399	1694	1700	+	tttatgg	16677894	16677900
MA0182.1	CG4328-RA	7.40595	0.933348	3R:16676200..16678399	1694	1700	+	tttatgg	16677894	16677900
MA0174.1	Dbx	7.71249	0.916975	3R:16676200..16678399	1694	1700	+	tttatgg	16677894	16677900
MA0448.1	H2.0	7.11474	0.907615	3R:16676200..16678399	1694	1700	+	tttatgg	16677894	16677900
MA0170.1	C15	6.3963	0.875142	3R:16676200..16678399	1694	1700	+	tttatgg	16677894	16677900
MA0216.2	cad	9.22524	0.897881	3R:16676200..16678399	1692	1702	-	tcccataaagc	16677892	16677902
MA0023.1	dl(var.2)	9.66178	0.864633	3R:16676200..16678399	1703	1712	+	ggggattcca	16677903	16677912
MA0244.1	slbo	6.97207	0.868451	3R:16676200..16678399	1707	1714	+	attccaga	16677907	16677914
MA0086.1	sna	7.27808	0.876118	3R:16676200..16678399	1711	1716	+	cagatg	16677911	16677916
MA1458.1	Hsf	9.55032	0.863456	3R:16676200..16678399	1706	1717	+	gattccagatgc	16677906	16677917
MA0233.1	mirr	4.68519	0.856496	3R:16676200..16678399	1723	1727	+	agaca	16677923	16677927
MA1460.1	pho	12.3556	0.947123	3R:16676200..16678399	1725	1735	+	acatggccgag	16677925	16677935
MA0185.1	Deaf1	6.36361	0.927159	3R:16676200..16678399	1730	1735	-	ctcggc	16677930	16677935
MA0244.1	slbo	7.63936	0.894764	3R:16676200..16678399	1747	1754	+	actgcaaa	16677947	16677954
MA0233.1	mirr	7.77238	1	3R:16676200..16678399	1752	1756	+	aaaca	16677952	16677956
MA0210.1	ara	7.42747	0.99577	3R:16676200..16678399	1752	1756	+	aaaca	16677952	16677956
MA0217.1	caup	6.51874	0.92847	3R:16676200..16678399	1752	1756	+	aaaca	16677952	16677956
MA0458.1	slp1	9.58679	0.883883	3R:16676200..16678399	1747	1757	-	ttgtttgcagt	16677947	16677957
MA0222.1	exd	7.1496	0.85174	3R:16676200..16678399	1782	1789	+	ttttggca	16677982	16677989
MA0086.1	sna	7.67029	0.890135	3R:16676200..16678399	1788	1793	-	caagtg	16677988	16677993
MA0449.1	h	9.49657	0.853394	3R:16676200..16678399	1786	1795	+	ggcacttggc	16677986	16677995
MA0449.1	h	9.49657	0.853394	3R:16676200..16678399	1786	1795	-	gccaagtgcc	16677986	16677995
MA0247.2	tin	8.74063	0.883621	3R:16676200..16678399	1787	1796	-	cgccaagtgc	16677987	16677996
MA0094.1	Ubx	6.91669	1	3R:16676200..16678399	1805	1808	-	taat	16678005	16678008
MA0231.1	lbe	7.48037	0.952346	3R:16676200..16678399	1803	1808	-	taatca	16678003	16678008
MA0232.1	lbl	7.52861	0.929736	3R:16676200..16678399	1803	1808	-	taatca	16678003	16678008
MA0254.1	vvl	6.57384	0.918925	3R:16676200..16678399	1803	1808	-	taatca	16678003	16678008
MA0235.1	onecut	7.87213	0.890206	3R:16676200..16678399	1802	1808	+	atgatta	16678002	16678008
MA0195.1	Lim3	6.70633	0.874881	3R:16676200..16678399	1802	1808	+	atgatta	16678002	16678008
MA0167.1	Awh	6.84689	0.862093	3R:16676200..16678399	1802	1808	+	atgatta	16678002	16678008
MA0182.1	CG4328-RA	5.33959	0.856124	3R:16676200..16678399	1802	1808	+	atgatta	16678002	16678008
MA0190.1	Gsc	6.47196	0.853523	3R:16676200..16678399	1803	1808	-	taatca	16678003	16678008
MA0174.1	Dbx	5.97552	0.850516	3R:16676200..16678399	1802	1808	+	atgatta	16678002	16678008
MA0214.1	bsh	8.46832	0.947215	3R:16676200..16678399	1803	1809	-	ttaatca	16678003	16678009
MA0170.1	C15	8.28853	0.946061	3R:16676200..16678399	1803	1809	-	ttaatca	16678003	16678009
MA0174.1	Dbx	7.93488	0.925484	3R:16676200..16678399	1803	1809	-	ttaatca	16678003	16678009
MA0221.1	eve	7.90196	0.92464	3R:16676200..16678399	1803	1809	-	ttaatca	16678003	16678009
MA0195.1	Lim3	7.63103	0.911011	3R:16676200..16678399	1803	1809	-	ttaatca	16678003	16678009
MA0219.1	ems	7.2889	0.907726	3R:16676200..16678399	1803	1809	-	ttaatca	16678003	16678009
MA0177.1	CG18599	7.77044	0.894884	3R:16676200..16678399	1803	1809	-	ttaatca	16678003	16678009
MA0245.1	slou	7.39238	0.892058	3R:16676200..16678399	1803	1809	-	ttaatca	16678003	16678009
MA0236.1	otp	7.93256	0.891974	3R:16676200..16678399	1803	1809	-	ttaatca	16678003	16678009
MA0225.1	ftz	7.6087	0.882345	3R:16676200..16678399	1803	1809	-	ttaatca	16678003	16678009
MA0218.1	ct	6.12946	0.881606	3R:16676200..16678399	1804	1809	-	ttaatc	16678004	16678009
MA0166.1	Antp	8.00325	0.879547	3R:16676200..16678399	1803	1809	-	ttaatca	16678003	16678009
MA0238.1	pb	7.21743	0.876638	3R:16676200..16678399	1803	1809	-	ttaatca	16678003	16678009
MA0230.1	lab	7.79679	0.874247	3R:16676200..16678399	1803	1809	-	ttaatca	16678003	16678009
MA0206.1	abd-A	7.44877	0.869719	3R:16676200..16678399	1803	1809	-	ttaatca	16678003	16678009
MA0203.1	Scr	7.45296	0.866242	3R:16676200..16678399	1803	1809	-	ttaatca	16678003	16678009
MA0189.1	E5	6.3934	0.865624	3R:16676200..16678399	1803	1809	-	ttaatca	16678003	16678009
MA0448.1	H2.0	6.00499	0.865375	3R:16676200..16678399	1803	1809	-	ttaatca	16678003	16678009
MA0192.1	Hmx	7.73514	0.865206	3R:16676200..16678399	1803	1809	-	ttaatca	16678003	16678009
MA0215.1	btn	7.11385	0.864598	3R:16676200..16678399	1803	1809	-	ttaatca	16678003	16678009
MA0224.1	exex	7.20045	0.862611	3R:16676200..16678399	1803	1809	-	ttaatca	16678003	16678009
MA0191.1	HGTX	7.08079	0.861548	3R:16676200..16678399	1803	1809	-	ttaatca	16678003	16678009
MA0257.1	zen2	6.76716	0.860943	3R:16676200..16678399	1803	1809	-	ttaatca	16678003	16678009
MA0167.1	Awh	6.75036	0.859006	3R:16676200..16678399	1803	1809	-	ttaatca	16678003	16678009
MA0186.1	Dfd	7.52943	0.85873	3R:16676200..16678399	1803	1809	-	ttaatca	16678003	16678009
MA0228.1	ind	6.94086	0.858699	3R:16676200..16678399	1803	1809	-	ttaatca	16678003	16678009
MA0201.1	Ptx1	7.7897	0.856837	3R:16676200..16678399	1803	1809	-	ttaatca	16678003	16678009
MA0181.1	Vsx1	6.93431	0.856523	3R:16676200..16678399	1803	1809	-	ttaatca	16678003	16678009
MA0194.1	Lim1	8.03565	0.855969	3R:16676200..16678399	1803	1809	-	ttaatca	16678003	16678009
MA0208.1	al	7.90732	0.855366	3R:16676200..16678399	1803	1809	+	tgattaa	16678003	16678009
MA0172.1	CG11294	7.77522	0.854609	3R:16676200..16678399	1803	1809	-	ttaatca	16678003	16678009
MA0178.1	CG32105	7.06461	0.853253	3R:16676200..16678399	1803	1809	-	ttaatca	16678003	16678009
MA0168.1	B-H1	6.43924	0.853164	3R:16676200..16678399	1803	1809	-	ttaatca	16678003	16678009
MA0209.1	ap	6.65369	0.850561	3R:16676200..16678399	1803	1809	-	ttaatca	16678003	16678009
MA0197.1	nub	8.88054	0.931216	3R:16676200..16678399	1803	1810	-	gttaatca	16678003	16678010
MA0173.1	CG11617	7.48157	0.853122	3R:16676200..16678399	1806	1812	+	ttaacct	16678006	16678012
MA0086.1	sna	7.27808	0.876118	3R:16676200..16678399	1808	1813	-	caggtt	16678008	16678013
MA0460.1	ttk	9.39962	0.868074	3R:16676200..16678399	1805	1813	-	caggttaat	16678005	16678013
MA0254.1	vvl	5.59701	0.872255	3R:16676200..16678399	1819	1824	+	taagaa	16678019	16678024
MA0231.1	lbe	5.54443	0.859281	3R:16676200..16678399	1819	1824	+	taagaa	16678019	16678024
MA0094.1	Ubx	6.91669	1	3R:16676200..16678399	1856	1859	+	taat	16678056	16678059
MA0219.1	ems	8.27656	0.945824	3R:16676200..16678399	1855	1861	+	ctaatgg	16678055	16678061
MA0221.1	eve	8.16433	0.934168	3R:16676200..16678399	1855	1861	+	ctaatgg	16678055	16678061
MA0214.1	bsh	8.13818	0.934032	3R:16676200..16678399	1855	1861	+	ctaatgg	16678055	16678061
MA0248.1	tup	8.22064	0.924869	3R:16676200..16678399	1855	1861	+	ctaatgg	16678055	16678061
MA0175.1	lms	8.34784	0.920802	3R:16676200..16678399	1855	1861	+	ctaatgg	16678055	16678061
MA0189.1	E5	7.91318	0.918669	3R:16676200..16678399	1855	1861	+	ctaatgg	16678055	16678061
MA0232.1	lbl	7.15602	0.913892	3R:16676200..16678399	1856	1861	+	taatgg	16678056	16678061
MA0245.1	slou	7.69968	0.903888	3R:16676200..16678399	1855	1861	+	ctaatgg	16678055	16678061
MA0209.1	ap	7.74746	0.889969	3R:16676200..16678399	1855	1861	+	ctaatgg	16678055	16678061
MA0228.1	ind	7.63247	0.883131	3R:16676200..16678399	1855	1861	+	ctaatgg	16678055	16678061
MA0196.1	NK7.1	7.1167	0.882613	3R:16676200..16678399	1855	1861	+	ctaatgg	16678055	16678061
MA0171.1	CG11085	7.89595	0.877686	3R:16676200..16678399	1855	1861	+	ctaatgg	16678055	16678061
MA0257.1	zen2	7.20146	0.877003	3R:16676200..16678399	1855	1861	+	ctaatgg	16678055	16678061
MA0220.1	en	7.17428	0.868957	3R:16676200..16678399	1855	1861	+	ctaatgg	16678055	16678061
MA0203.1	Scr	7.52037	0.868528	3R:16676200..16678399	1855	1861	+	ctaatgg	16678055	16678061
MA0195.1	Lim3	6.43653	0.864339	3R:16676200..16678399	1855	1861	+	ctaatgg	16678055	16678061
MA0177.1	CG18599	6.91049	0.864123	3R:16676200..16678399	1855	1861	+	ctaatgg	16678055	16678061
MA0181.1	Vsx1	7.07042	0.861462	3R:16676200..16678399	1855	1861	+	ctaatgg	16678055	16678061
MA0225.1	ftz	6.88939	0.85627	3R:16676200..16678399	1855	1861	+	ctaatgg	16678055	16678061
MA0186.1	Dfd	7.45872	0.856261	3R:16676200..16678399	1855	1861	+	ctaatgg	16678055	16678061
MA0170.1	C15	5.83213	0.853997	3R:16676200..16678399	1855	1861	+	ctaatgg	16678055	16678061
MA0179.1	CG32532	6.8206	0.852299	3R:16676200..16678399	1855	1861	+	ctaatgg	16678055	16678061
MA0256.1	zen	7.00325	0.850518	3R:16676200..16678399	1855	1861	+	ctaatgg	16678055	16678061
MA0187.1	Dll	6.48675	0.866619	3R:16676200..16678399	1856	1862	+	taatggg	16678056	16678062
MA0174.1	Dbx	7.93488	0.925484	3R:16676200..16678399	1879	1885	+	ttgatga	16678079	16678085
MA0167.1	Awh	7.33885	0.877827	3R:16676200..16678399	1879	1885	+	ttgatga	16678079	16678085
MA0215.1	btn	7.47073	0.877463	3R:16676200..16678399	1879	1885	+	ttgatga	16678079	16678085
MA0448.1	H2.0	6.03484	0.866511	3R:16676200..16678399	1879	1885	+	ttgatga	16678079	16678085
MA0165.1	Abd-B	6.48032	0.859332	3R:16676200..16678399	1879	1885	+	ttgatga	16678079	16678085
MA0195.1	Lim3	6.29049	0.858633	3R:16676200..16678399	1879	1885	+	ttgatga	16678079	16678085
MA0166.1	Antp	7.23771	0.851789	3R:16676200..16678399	1879	1885	+	ttgatga	16678079	16678085
MA0203.1	Scr	7.0055	0.85107	3R:16676200..16678399	1879	1885	+	ttgatga	16678079	16678085
MA0183.1	HHEX	7.09432	0.874644	3R:16676200..16678399	1882	1889	+	atgaattg	16678082	16678089
MA0192.1	Hmx	7.37496	0.85269	3R:16676200..16678399	1883	1889	+	tgaattg	16678083	16678089
MA0444.1	CG34031	7.15591	0.851826	3R:16676200..16678399	1883	1889	+	tgaattg	16678083	16678089
MA0243.1	sd	7.46223	0.864798	3R:16676200..16678399	1879	1890	-	gcaattcatcaa	16678079	16678090
MA0244.1	slbo	6.88087	0.864855	3R:16676200..16678399	1898	1905	+	atggctaa	16678098	16678105
MA0168.1	B-H1	8.44824	0.925164	3R:16676200..16678399	1902	1908	+	ctaaatg	16678102	16678108
MA0169.1	B-H2	7.42217	0.866397	3R:16676200..16678399	1902	1908	+	ctaaatg	16678102	16678108
MA0196.1	NK7.1	6.25976	0.853412	3R:16676200..16678399	1902	1908	+	ctaaatg	16678102	16678108
MA0219.1	ems	6.45688	0.875632	3R:16676200..16678399	1903	1909	+	taaatgg	16678103	16678109
MA0248.1	tup	6.9576	0.875106	3R:16676200..16678399	1903	1909	+	taaatgg	16678103	16678109
MA0182.1	CG4328-RA	5.57021	0.864743	3R:16676200..16678399	1903	1909	+	taaatgg	16678103	16678109
MA0185.1	Deaf1	5.92175	0.903787	3R:16676200..16678399	1920	1925	-	ctcggt	16678120	16678125
MA0213.1	brk	7.8087	0.890045	3R:16676200..16678399	1924	1931	-	gtggcact	16678124	16678131
MA0193.1	schlank	9.2549	0.969281	3R:16676200..16678399	1928	1934	+	ccactaa	16678128	16678134
MA0126.1	ovo	7.6523	0.865134	3R:16676200..16678399	1930	1938	+	actaaccgg	16678130	16678138
MA0239.1	prd	7.6523	0.865134	3R:16676200..16678399	1930	1938	+	actaaccgg	16678130	16678138
MA1457.1	grh	13.3839	0.913183	3R:16676200..16678399	1930	1942	-	gaaaccggttagt	16678130	16678142
MA1457.1	grh	13.4023	0.913526	3R:16676200..16678399	1931	1943	+	ctaaccggtttcc	16678131	16678143
MA1462.1	vfl	12.013	0.956999	3R:16676200..16678399	1947	1958	+	gggcaggtaaaa	16678147	16678158
MA0094.1	Ubx	4.20453	0.851036	3R:16676200..16678399	1958	1961	-	ttat	16678158	16678161
MA0011.1	br(var.2)	7.26023	0.871774	3R:16676200..16678399	1956	1963	-	tcttattt	16678156	16678163
MA0254.1	vvl	5.59701	0.872255	3R:16676200..16678399	1959	1964	+	taagaa	16678159	16678164
MA0231.1	lbe	5.54443	0.859281	3R:16676200..16678399	1959	1964	+	taagaa	16678159	16678164
MA0185.1	Deaf1	5.92175	0.903787	3R:16676200..16678399	1975	1980	+	ctcggt	16678175	16678180
MA0193.1	schlank	6.75776	0.876928	3R:16676200..16678399	1976	1982	-	ccaccga	16678176	16678182
MA0213.1	brk	7.05819	0.862519	3R:16676200..16678399	1979	1986	+	gtggcggc	16678179	16678186
MA0218.1	ct	5.42049	0.851617	3R:16676200..16678399	1986	1991	-	ttaaag	16678186	16678191
MA0094.1	Ubx	6.91669	1	3R:16676200..16678399	1989	1992	+	taat	16678189	16678192
MA0216.1	cad	7.47378	0.896859	3R:16676200..16678399	1987	1993	+	tttaatg	16678187	16678193
MA0170.1	C15	6.27174	0.870473	3R:16676200..16678399	1987	1993	+	tttaatg	16678187	16678193
MA0248.1	tup	9.9576	0.993305	3R:16676200..16678399	1988	1994	+	ttaatgg	16678188	16678194
MA0214.1	bsh	9.59761	0.992308	3R:16676200..16678399	1988	1994	+	ttaatgg	16678188	16678194
MA0170.1	C15	8.94592	0.9707	3R:16676200..16678399	1988	1994	+	ttaatgg	16678188	16678194
MA0219.1	ems	8.59428	0.958081	3R:16676200..16678399	1988	1994	+	ttaatgg	16678188	16678194
MA0245.1	slou	8.89884	0.950051	3R:16676200..16678399	1988	1994	+	ttaatgg	16678188	16678194
MA0196.1	NK7.1	9.09216	0.949929	3R:16676200..16678399	1988	1994	+	ttaatgg	16678188	16678194
MA0225.1	ftz	9.281	0.942965	3R:16676200..16678399	1988	1994	+	ttaatgg	16678188	16678194
MA0175.1	lms	8.92418	0.942193	3R:16676200..16678399	1988	1994	+	ttaatgg	16678188	16678194
MA0171.1	CG11085	9.37841	0.936183	3R:16676200..16678399	1988	1994	+	ttaatgg	16678188	16678194
MA0221.1	eve	8.02905	0.929256	3R:16676200..16678399	1988	1994	+	ttaatgg	16678188	16678194
MA0094.2	Ubx	9.87824	0.927035	3R:16676200..16678399	1987	1994	+	tttaatgg	16678187	16678194
MA0189.1	E5	8.07693	0.924384	3R:16676200..16678399	1988	1994	+	ttaatgg	16678188	16678194
MA0182.1	CG4328-RA	7.05164	0.920107	3R:16676200..16678399	1988	1994	+	ttaatgg	16678188	16678194
MA0215.1	btn	8.60372	0.918306	3R:16676200..16678399	1988	1994	+	ttaatgg	16678188	16678194
MA0186.1	Dfd	9.17977	0.916359	3R:16676200..16678399	1988	1994	+	ttaatgg	16678188	16678194
MA0448.1	H2.0	7.29074	0.914315	3R:16676200..16678399	1988	1994	+	ttaatgg	16678188	16678194
MA0232.1	lbl	7.15602	0.913892	3R:16676200..16678399	1989	1994	+	taatgg	16678189	16678194
MA0169.1	B-H2	8.60581	0.911026	3R:16676200..16678399	1988	1994	+	ttaatgg	16678188	16678194
MA0191.1	HGTX	8.35377	0.909722	3R:16676200..16678399	1988	1994	+	ttaatgg	16678188	16678194
MA0165.1	Abd-B	7.701	0.903319	3R:16676200..16678399	1988	1994	+	ttaatgg	16678188	16678194
MA0174.1	Dbx	7.34992	0.903103	3R:16676200..16678399	1988	1994	+	ttaatgg	16678188	16678194
MA0203.1	Scr	8.49834	0.901688	3R:16676200..16678399	1988	1994	+	ttaatgg	16678188	16678194
MA0444.1	CG34031	8.52833	0.898124	3R:16676200..16678399	1988	1994	+	ttaatgg	16678188	16678194
MA0257.1	zen2	7.77037	0.898041	3R:16676200..16678399	1988	1994	+	ttaatgg	16678188	16678194
MA0216.1	cad	7.46613	0.896597	3R:16676200..16678399	1988	1994	+	ttaatgg	16678188	16678194
MA0166.1	Antp	8.32517	0.89122	3R:16676200..16678399	1988	1994	+	ttaatgg	16678188	16678194
MA0179.1	CG32532	7.80052	0.888377	3R:16676200..16678399	1988	1994	+	ttaatgg	16678188	16678194
MA0176.1	CG15696-RA	7.35709	0.887385	3R:16676200..16678399	1988	1994	+	ttaatgg	16678188	16678194
MA0220.1	en	7.5815	0.884012	3R:16676200..16678399	1988	1994	+	ttaatgg	16678188	16678194
MA0206.1	abd-A	7.792	0.882064	3R:16676200..16678399	1988	1994	+	ttaatgg	16678188	16678194
MA0181.1	Vsx1	7.59256	0.880409	3R:16676200..16678399	1988	1994	+	ttaatgg	16678188	16678194
MA0209.1	ap	7.2924	0.873574	3R:16676200..16678399	1988	1994	+	ttaatgg	16678188	16678194
MA0195.1	Lim3	6.60412	0.870887	3R:16676200..16678399	1988	1994	+	ttaatgg	16678188	16678194
MA0168.1	B-H1	6.91024	0.870045	3R:16676200..16678399	1988	1994	+	ttaatgg	16678188	16678194
MA0228.1	ind	7.25874	0.869928	3R:16676200..16678399	1988	1994	+	ttaatgg	16678188	16678194
MA0251.1	unpg	7.22731	0.86891	3R:16676200..16678399	1988	1994	+	ttaatgg	16678188	16678194
MA0236.1	otp	7.23678	0.866302	3R:16676200..16678399	1988	1994	+	ttaatgg	16678188	16678194
MA0197.1	nub	7.08186	0.864716	3R:16676200..16678399	1987	1994	+	tttaatgg	16678187	16678194
MA0177.1	CG18599	6.91049	0.864123	3R:16676200..16678399	1988	1994	+	ttaatgg	16678188	16678194
MA0192.1	Hmx	7.59601	0.860371	3R:16676200..16678399	1988	1994	+	ttaatgg	16678188	16678194
MA0167.1	Awh	6.67711	0.856664	3R:16676200..16678399	1988	1994	+	ttaatgg	16678188	16678194
MA0457.1	PHDP	6.16034	0.850043	3R:16676200..16678399	1988	1994	+	ttaatgg	16678188	16678194
MA0187.1	Dll	7.83088	0.916491	3R:16676200..16678399	1989	1995	+	taatggc	16678189	16678195
MA0026.1	Eip74EF	8.65131	0.916825	3R:16676200..16678399	1995	2001	-	gcggaag	16678195	16678201
MA0237.1	pan	7.35022	0.896161	3R:16676200..16678399	2006	2013	-	ctatgatc	16678206	16678213
MA0255.1	z	7.70677	0.860908	3R:16676200..16678399	2012	2021	+	aggagtgaaa	16678212	16678221
MA0094.1	Ubx	4.20453	0.851036	3R:16676200..16678399	2021	2024	-	ttat	16678221	16678224
MA0165.1	Abd-B	8.0369	0.915424	3R:16676200..16678399	2019	2025	-	tttattt	16678219	16678225
MA0216.1	cad	7.4672	0.896633	3R:16676200..16678399	2019	2025	-	tttattt	16678219	16678225
MA0182.1	CG4328-RA	5.60996	0.866228	3R:16676200..16678399	2019	2025	-	tttattt	16678219	16678225
MA0448.1	H2.0	5.96985	0.864037	3R:16676200..16678399	2019	2025	-	tttattt	16678219	16678225
MA0174.1	Dbx	6.07506	0.854325	3R:16676200..16678399	2019	2025	-	tttattt	16678219	16678225
MA0011.1	br(var.2)	6.99914	0.860448	3R:16676200..16678399	2019	2026	-	atttattt	16678219	16678226
MA0168.1	B-H1	8.44824	0.925164	3R:16676200..16678399	2021	2027	+	ataaatg	16678221	16678227
MA0169.1	B-H2	8.60588	0.911029	3R:16676200..16678399	2021	2027	+	ataaatg	16678221	16678227
MA0196.1	NK7.1	6.25976	0.853412	3R:16676200..16678399	2021	2027	+	ataaatg	16678221	16678227
MA0219.1	ems	6.45688	0.875632	3R:16676200..16678399	2022	2028	+	taaatgg	16678222	16678228
MA0248.1	tup	6.9576	0.875106	3R:16676200..16678399	2022	2028	+	taaatgg	16678222	16678228
MA0182.1	CG4328-RA	5.57021	0.864743	3R:16676200..16678399	2022	2028	+	taaatgg	16678222	16678228
MA1460.1	pho	8.97709	0.858641	3R:16676200..16678399	2023	2033	+	aaatggccaga	16678223	16678233
MA0193.1	schlank	6.06349	0.851251	3R:16676200..16678399	2039	2045	+	ccaataa	16678239	16678245
MA0094.1	Ubx	4.20453	0.851036	3R:16676200..16678399	2042	2045	-	ttat	16678242	16678245
MA0182.1	CG4328-RA	9.18944	1	3R:16676200..16678399	2040	2046	-	tttattg	16678240	16678246
MA0216.1	cad	10.4822	1	3R:16676200..16678399	2040	2046	-	tttattg	16678240	16678246
MA0176.1	CG15696-RA	8.75381	0.936511	3R:16676200..16678399	2040	2046	-	tttattg	16678240	16678246
MA0165.1	Abd-B	8.60487	0.935891	3R:16676200..16678399	2040	2046	-	tttattg	16678240	16678246
MA0448.1	H2.0	7.77113	0.9326	3R:16676200..16678399	2040	2046	-	tttattg	16678240	16678246
MA0174.1	Dbx	8.07506	0.930848	3R:16676200..16678399	2040	2046	-	tttattg	16678240	16678246
MA0444.1	CG34031	9.09653	0.917292	3R:16676200..16678399	2040	2046	-	tttattg	16678240	16678246
MA0170.1	C15	7.04172	0.899332	3R:16676200..16678399	2040	2046	-	tttattg	16678240	16678246
MA0192.1	Hmx	7.37496	0.85269	3R:16676200..16678399	2040	2046	-	tttattg	16678240	16678246
MA0178.1	CG32105	6.98527	0.850435	3R:16676200..16678399	2040	2046	-	tttattg	16678240	16678246
MA0168.1	B-H1	7.65198	0.896627	3R:16676200..16678399	2042	2048	+	ataaacg	16678242	16678248
MA0094.1	Ubx	4.20453	0.851036	3R:16676200..16678399	2056	2059	+	ttat	16678256	16678259
MA0213.1	brk	6.90275	0.856819	3R:16676200..16678399	2063	2070	+	ctggctct	16678263	16678270
MA0205.1	Trl	8.10185	0.869544	3R:16676200..16678399	2064	2073	+	tggctctttc	16678264	16678273
MA0237.1	pan	7.47999	0.900907	3R:16676200..16678399	2069	2076	+	ctttcatc	16678269	16678276
MA0219.1	ems	7.22588	0.905295	3R:16676200..16678399	2089	2095	+	caaatga	16678289	16678295
MA0221.1	eve	6.62585	0.878298	3R:16676200..16678399	2089	2095	+	caaatga	16678289	16678295
MA0189.1	E5	6.49129	0.86904	3R:16676200..16678399	2089	2095	+	caaatga	16678289	16678295
MA0195.1	Lim3	6.43653	0.864339	3R:16676200..16678399	2089	2095	+	caaatga	16678289	16678295
MA0256.1	zen	7.00325	0.850518	3R:16676200..16678399	2089	2095	+	caaatga	16678289	16678295
MA0254.1	vvl	5.59701	0.872255	3R:16676200..16678399	2098	2103	+	taagaa	16678298	16678303
MA0231.1	lbe	5.54443	0.859281	3R:16676200..16678399	2098	2103	+	taagaa	16678298	16678303
MA0126.1	ovo	8.67834	0.901655	3R:16676200..16678399	2110	2118	-	cgaaactgt	16678310	16678318
MA0239.1	prd	8.67834	0.901655	3R:16676200..16678399	2110	2118	-	cgaaactgt	16678310	16678318
MA0185.1	Deaf1	7.40292	0.982133	3R:16676200..16678399	2115	2120	+	ttcggc	16678315	16678320
MA0165.1	Abd-B	8.17658	0.920457	3R:16676200..16678399	2124	2130	+	tttacga	16678324	16678330
MA0185.1	Deaf1	5.28161	0.869927	3R:16676200..16678399	2126	2131	-	ctcgta	16678326	16678331
MA0216.2	cad	8.2069	0.884351	3R:16676200..16678399	2122	2132	-	gctcgtaaatc	16678322	16678332
MA0216.2	cad	8.12661	0.883285	3R:16676200..16678399	2134	2144	+	gaccagaaaaa	16678334	16678344
MA0049.1	hb	8.33167	0.86161	3R:16676200..16678399	2136	2145	+	ccagaaaaag	16678336	16678345
MA0022.1	dl	10.0039	0.860507	3R:16676200..16678399	2145	2156	-	tggtttttctcc	16678345	16678356
MA0022.1	dl	10.8034	0.880572	3R:16676200..16678399	2146	2157	-	ctggtttttctc	16678346	16678357
MA0916.1	Ets21C	6.68692	0.853764	3R:16676200..16678399	2154	2161	+	ccagaaat	16678354	16678361
MA0243.1	sd	8.84459	0.910662	3R:16676200..16678399	2153	2164	-	aacatttctggt	16678353	16678364
MA0210.1	ara	6.16824	0.936868	3R:16676200..16678399	2161	2165	-	gaaca	16678361	16678365
MA0217.1	caup	5.79863	0.890673	3R:16676200..16678399	2161	2165	-	gaaca	16678361	16678365
MA0233.1	mirr	4.71831	0.858035	3R:16676200..16678399	2161	2165	-	gaaca	16678361	16678365
MA0185.1	Deaf1	6.32093	0.924901	3R:16676200..16678399	2163	2168	+	ttcgga	16678363	16678368
MA0205.1	Trl	8.77806	0.889975	3R:16676200..16678399	2182	2191	-	ctgctctttc	16678382	16678391

## Sheet: ATAC-seq peak coordinates
peak coordinates
3R	16676307	16676464
3R	16676777	16677039
3R	16677775	16678441
